# Supplementary material for: Transcriptomic profile of tobacco in response to Phytophthora nicotianae infection
Source: Sci Rep. 2017 Mar 24;7:401. doi: 10.1038/s41598-017-00481-5 (PMC5428407; doi:10.1038/s41598-017-00481-5)
Supplement: Supplementary file 2 — Supplementary Table S1 [file 41598_2017_481_MOESM2_ESM.xls]

## Sheet: Supplementary Table S1
Gene	Gene expression (FPKM)
	HD												RBST
	ck				12h				72h				ck				12h				72h
	Replicate1	Replicate2	Replicate3		Replicate1	Replicate2	Replicate3		Replicate1	Replicate2	Replicate3		Replicate1	Replicate2	Replicate3		Replicate1	Replicate2	Replicate3		Replicate1	Replicate2	Replicate3
TR1000_c0_g2	0	0	0		0	0.36	0		0	0	0		0	0	0		0	0	0		0	0	0
TR10001_c0_g1	0.69	1.82	0		0.23	0	0		0.88	0	0.73		1.34	0.22	1.18		0	0.29	0		0.24	0.21	0.47
TR100015_c0_g1	0	0	0		0.32	0	0		0	0	0.71		0	0.16	0.34		0.21	0.2	0		0	0.16	0
TR100034_c0_g1	0	0	0		0	0	0		0	0	0		0	0	0		0	1.92	0		0	0	0
TR100044_c0_g1	0	0	0		0.16	0	0.35		0	0.16	0.17		0	0.15	0		0	0	0		0	0	0
TR100085_c0_g1	0	0	0		0.95	0.47	0		0	0	0		0.37	0	0		0	0	0.66		0	0.41	0
TR100088_c0_g1	0.22	0.14	0.49		0.07	0.65	0		0.51	1.18	0.16		0.32	0.49	0.53		0.18	0.61	0.28		0.16	0.64	0.39
TR100089_c0_g1	2.17	0	0		0	0	0		0	0	0		0	0	0		0	0	0		0	0	0
TR10009_c0_g1	0	0	0.16		0	0	0		0	0	0		0.81	0.23	1.46		1.19	0.86	1.07		1.55	1.59	1.63
TR100107_c0_g1	0	0	0.18		0	0	0.14		0.13	0.13	0.14		0	0	0		0.17	0.16	0		0	0	0
TR100115_c0_g1	3.96	6.75	5.66		7.04	6.02	10.8		8.97	8.05	12.49		17.73	16.94	14.19		8.97	14.11	14.38		6.9	10.15	20.45
TR100119_c0_g1	0	0.18	0		1.08	0	0		0	0	0		0	0	0		0	0	0.24		0.2	0.35	0
TR100126_c0_g1	0	0	0		0	0.29	0.31		0	0	0		0	0	0		0	0	0		0	0	0
TR100127_c0_g1	0.84	0.5	0.69		0.66	1.01	0.73		1.31	1.15	0.72		1.29	0.96	0.87		1.29	1.04	0.22		0.36	0.48	1.94
TR100133_c0_g1	0	0	0		0.94	0.88	0		0	0	0		0	0	0		0	0	0		0	0	0
TR100141_c0_g1	0.31	0	0		0	0	0		0	0	0		0	0	0		0	0	0.42		0	0	0
TR100147_c0_g1	0	0.21	0		0.42	0	0		0	0	0.45		0	0.2	0		0	0	0.28		0	0	0.22
TR100163_c0_g1	0.11	0	0.15		0.11	0	0.48		0.32	0.11	0.47		0.19	0	0.22		0.27	0.26	0		0	0.11	0.23
TR100166_c0_g1	0	0.47	0.65		0	0	0		0	0	0		0	0	0		0	0	0		0	0	0
TR100175_c0_g1	0.59	0	0		0	0	0		0	0	0		0	0	0		0.39	0	0		0	0	0
TR100182_c0_g1	0	0	0		0.74	0.71	0		0.62	0	0		0	0	0		0	0	0		0	0	0
TR100189_c0_g1	0	0.42	0		1.05	0	0.46		0.21	0	0.23		1.61	2.44	1.53		1.93	1.88	0.28		0.23	0.6	0.44
TR10019_c1_g1	0	0	0		0	0	0		0	0	0		0	0	0		0	0	0		0	0	0
TR10019_c1_g2	0	0	0		0	0	0		0	0	0		0	0	0		0	0	0		0	0	0
TR100198_c0_g1	0	0	0		1.04	0	0		0	0	0		0	0	0.35		0	0	0		0	0	0
TR10020_c0_g1	2.68	0	0		0	0	0		0	0	0		0	0	0		0.74	0	0		0	0	0
TR100206_c0_g1	0.84	0.83	1.73		1.26	0.41	0		1.15	0	0		0	0.4	0		0	0.57	0.58		0.42	0	0
TR100216_c0_g1	0.47	0	0		0	0	0		0	0	0		0	0.45	0		0	0.64	0		0	0	0
TR100219_c0_g1	0	0	0		0.23	0	0		0.08	0.08	0.17		0.07	0	0.16		0.1	0	0		0.09	0.08	0
TR10022_c0_g2	0	0.31	0		0	0	0		0	0	0		0.26	0.3	0		0	0.41	0.85		0	0	0.32
TR100222_c0_g1	0	0	0		0	0	0		0	0	0		0.67	0	0		0	0	0		0	0	0
TR100227_c0_g1	0.23	0	0.31		0	0	0.97		0	0.43	0.24		0	0	0		0.59	0.86	0.3		0.48	1.06	0.94
TR100228_c0_g1	0.43	0	0		0.86	0.42	0		0	0	0		0.34	0	0.44		0.58	0	0		0.43	0	0
TR10023_c0_g1	0.46	0.92	0		0	0.46	0		0.44	0	0		0	0	0		0	0.59	0		0	0	0.12
TR10023_c0_g2	0	0	0		0	0	0		0	0	0		0	0	0		0	0	0		0	0	0
TR10023_c0_g3	0	0	0.95		0	0	0		0	0	0		0	0	0		0	0	0		0	0	0.12
TR100236_c0_g1	0	0	0		0.43	0	0.16		0	0	0.31		0	0.28	0.15		0	0.54	0		0.32	0.28	0.15
TR100242_c0_g1	0.94	0	0		0	0	0		0	0	0		0.26	0	0		0	0	0		0	0	0
TR100245_c0_g1	0	0	0		0.2	0	0		0	0	0		0	0	0		0	0.51	0		0	0	0
TR100250_c0_g1	0	0	0		0	0	0		0	0	0		0	0	0		0	0	0		0	0	0
TR100250_c0_g2	0	0	0		0	0	0		0	0	0		0	0	0		0	0	0		0	0	0
TR100251_c0_g1	2.79	4.15	5.77		2.82	4.6	6.65		4.61	5.29	6.36		4.43	8.4	3.78		4.44	12.13	4.54		5.14	6.08	6.84
TR100254_c0_g1	0	0.71	0.49		0	0	0		0	0	0		0.29	0.34	0		0	0	0		0	0.32	0
TR100265_c1_g1	0	0	0		0.18	0	0.2		0	0	0		0	0	0		0.24	0	0		0	0.18	0
TR100271_c0_g1	0	0	0.54		0	0	0		0	0	0		0	0	0		0	0	0.54		0	0	0
TR10029_c0_g1	0	0	0		0	0	0		0	0	0		0	0	0		0.26	0.25	0		0	0	0
TR100290_c0_g1	0.5	0.25	0		0	0	0		0	0	0		0	0	0		0	0	0		0	0	0
TR100292_c0_g1	0	0.31	0		0	0.62	0.98		0	0	0		0	0	0		0	0	0		0	0	0
TR100297_c0_g1	0	0	0		0	0	0.93		0	0	0		0	0	0		0	0	0		0	0	0
TR10032_c0_g3	0	0	0		0	0	1.5		0.05	0	0		0.18	0	0.16		0.39	0	0.07		0.58	0.26	0.17
TR100326_c0_g1	0.16	0.09	0.27		0.36	0.31	0.35		0.27	0.14	0.31		0.1	0.04	0.18		0.27	0.29	0.34		0.4	0.37	0.19
TR100332_c0_g1	0	0	0		2.03	0	0		0	0	0		0	0	0		0	0	0		0	0	0
TR10036_c0_g1	1.35	0	0		0	0	0		0	0	0.29		0	0	0		0	0	0.36		0	0	0
TR100361_c0_g1	0	0	0		0	0.51	1.04		0	0	0		0	0	0		0	0	0		0	0	0
TR100388_c0_g1	0	0	0.96		0	0	0		0	0	0		0	0	0		0	0	0		0	0	0
TR100418_c0_g1	0	0.25	0.34		0.98	0	0		0.71	0	0		0	0	0		0	0	0		0	0	0
TR100428_c0_g1	0.5	0.1	0.54		0.87	1.29	0.99		0.2	0.4	0.75		0.43	0.48	0.1		1	0.48	0.39		0.44	0.29	0.32
TR100440_c0_g1	0	0	0		0.67	0.64	0		0	0	0		0	0	0		0	0	0		0	0	0
TR100446_c0_g1	0	0	0		0.16	0	0.18		0	0	0		0.07	0	0		0.1	0.2	0.1		0	0	0.09
TR100452_c0_g1	0	0	0		0	0	0		0	0	0		0	0.52	0		0	0	0		0	0	0
TR100457_c0_g1	0	0	0		0.41	0	0.07		0	0	0		0	0	0		0.08	0	0.08		0	0	0
TR100468_c0_g1	0	0	0		0.4	0	0		0	0	0		0	0	0		0	0	0		0	0	0
TR10047_c0_g1	3.22	2.95	2.22		2.11	2.37	2.56		0.96	1.87	1.23		2.46	3.1	3.96		2.08	2.47	0.67		0.92	1.8	3.1
TR100484_c0_g1	0	0	0		0	0	0.28		0	0.25	0		0	0.25	0		0	0.67	0		0	0	0
TR100495_c0_g1	0	0.29	0.08		0.06	0.23	0.13		0.06	0	0.31		0.2	0.11	0.18		0.22	0.21	0		0.06	0.06	0.25
TR100502_c0_g1	0	0	0		0	0	0.48		0	0	0		0	0	0		0	0	0		0	0	0
TR100504_c0_g1	0	0	0.24		0	0.18	0		0	0	0.19		0	0	0.18		0	0	0		0	0	0
TR100514_c0_g1	0	0	0		0	0	0		0	0	0		0.48	0	0.63		0	0	0		0	0	0
TR100517_c0_g1	0	0	0		0	1.19	0		0	0	0		0	0	0		0	0	0		0	0	0
TR100546_c0_g1	0	0	0		0.22	0	0.25		0.34	0	0		0	0	0		0	0	0		0.38	0	0
TR100546_c0_g2	0	0	0		0	0	0		0	0	0		0	0	0		0	0.42	0		0	0.11	0
TR100556_c0_g1	0	0	0		0.27	0.55	0.29		0	0	0		0	0	0		0	0	0		0	0	0
TR100558_c0_g1	0	0.4	0		3.22	1.99	4.56		1.47	2.15	3.81		1.61	1.91	2.04		1.62	7.01	1.65		2.45	3.91	3.59
TR100559_c0_g1	0.15	0.15	0		0	0	0		0	0	0		0.13	0	0.31		0	0	0		0	0	0
TR100568_c0_g1	0.28	0	0.19		0.28	0.14	0.16		0.28	0.42	0.31		0	0.14	0.29		0	0.17	0.19		0.16	0.27	0.15
TR100594_c0_g1	0	0	0		0	0	0.67		0	0	0		0	0	0		0	0	0		0	0	0
TR10060_c0_g2	0.7	0.62	0.8		0.39	0.77	0.37		0.37	0.53	0.55		0	0	0		0	0	0		0	0	0
TR10060_c0_g3	0.3	1.04	1.02		0.58	0.89	1.18		0.73	0.59	0.8		0	0	0		0	0	0		0	0	0
TR100600_c0_g1	0	0.36	0		0.36	0	1.14		0	0	0.77		0	0.35	0		1.45	0	0.99		0	1.3	1.09
TR100621_c0_g1	0	0	0		0	0	0		0	0	0		0	0.36	0		0	0	0		0	0	0
TR100624_c0_g1	0	0	0		0	0	0		0	0	0		0	0	0.92		0	0	0		0	0	0
TR100627_c0_g1	0	0	0		0	1.31	0		0	0	0		0	0	0		0	0	0		0	0	0
TR100629_c0_g1	0	0	0		1.34	0.44	0		0	0	0.47		0	0.42	1.35		0	0	0		0	0	0
TR100634_c0_g1	0	0.11	0		0	0	0.12		0	0.11	0		0	0.1	0		0.81	0.26	0		0.12	0	0
TR100639_c0_g1	0	0	0		0	0	0		0	0.52	0		0	0	0		0.87	0	0		0	0	0
TR100661_c0_g1	0	0.37	0		0	0	0		0	0.18	0		0.16	0	0		0	0.46	0.49		0	0	0
TR100663_c0_g1	0	0	0		0	0	0.11		0.1	0.21	0.11		0.27	0	0		0	0.25	0.53		0	0.1	0.11
TR100686_c0_g1	0	0	0		0	0.24	0.79		0.12	0	0		0.1	0	0.25		0	0	0.16		0	0.12	0.25
TR100692_c0_g1	0.15	0	0		0	0	0.32		0	0	0		0	0	0.15		0.19	0	0		0	0	0
TR100696_c0_g1	0	0.09	0		0	0	0		0.37	0	0.2		0.16	0.09	0.19		0.12	0.22	0		0	0.18	0.1
TR100712_c0_g1	0	0	0		0	0	1.69		0	0	0		0	0	0		0	0	0		0	0	0
TR100716_c0_g1	0.21	0	0.28		0	0.2	0		0.2	0	0		0.17	0	0		0	0	0		0	0	0
TR10072_c0_g1	0	0	0		1.21	0	0		0	0	0		0	0	0		0	0	0		0.57	0	0
TR10072_c0_g2	0	0	0		0	0	0		0	0	0		0	0	0		0	0	0		0	0	0
TR100727_c0_g1	0	0.09	0		0	0	0		0.09	0	0		0.16	0	0.09		0.34	0.22	0.12		0.1	0	0
TR10073_c0_g1	25.79	40.69	17.67		83.65	86.75	72.39		67.39	97.96	85.24		134.55	143.03	165.58		100.17	104.86	119.32		45.71	99.66	80.78
TR100731_c0_g1	0	0	0		0	0.69	0.25		0	0	0		0	0	0		0	0	0		0	0	0
TR100734_c0_g1	0	0	0		0.53	0	0		0	0	0		0	0	1.59		0	0	0		0	0	0
TR100740_c0_g1	1	0	0.68		0	0	0		0.72	1.42	0.53		1.67	1.19	2.05		0.65	2.55	0.67		2.91	2.55	1.54
TR100745_c0_g1	0.43	0	0.59		0	0	0		0	0	0		0.69	0	0		0	0	0		0	0	0
TR100752_c0_g1	0	0	0		0	0	1.71		0	0	0		0	0	0		0	0	0		0	0	0
TR100753_c0_g1	0.41	1.22	0.56		0	0.81	0.85		3	0	0.43		1.32	2.34	1.25		0	1.66	0.56		0	0.72	0.41
TR100765_c0_g1	0	0.28	0		0.28	0	0		0	0	0		0	0	0		0	0	0		0	0	0
TR100771_c0_g2	0	0	0		0	0	0		0	0	0		0	0	0.35		0.44	0	0		0.36	0	0.54
TR100786_c0_g1	0	0	0		0	0	0		0	0	0		0.51	0	0		0	0	0		0.33	0	0
TR100794_c0_g1	0	0	0		0	0	1.07		0	0	0		0	0	0		0	0	0		0	0.09	0
TR1008_c0_g1	0	0	0		0	0	0		0	0	0		0	0	0		0.5	0	0		0	0	0
TR1008_c0_g2	0	0	0.08		0.5	0.4	0.45		0.64	0.12	0.31		0.61	0.44	0.48		0	0.55	0.44		0.32	0.23	0.19
TR100802_c0_g1	0.15	0.05	0		0.29	0.05	0.17		0.3	0.26	0.43		0.04	0.1	0.05		0.06	0.12	0		0	0.1	1.61
TR10081_c0_g1	0	0	0		0.32	0	0.34		0	0	0		0	0	0		0	0	0		0	0	0
TR10081_c0_g2	0	0	0		0.42	0	0		0	0	0		0	0	0		0	0	0		0	0	0
TR100826_c0_g1	0	0	0		0	0	0		0	0.22	0		0.19	0	0		0.3	0	0		0	0	0
TR100835_c0_g1	0	0	0		0	0	0		0	0	0		0.26	0	0		0	0	0		0.33	0	0
TR100835_c0_g2	0	0	0.18		0	0	0.15		0.13	0.13	0.43		0	0	0		0.34	0.33	0.18		0	0.52	0
TR100836_c0_g1	0.26	0.52	0.36		0	0	0		0	0.25	0		0	0	0.27		0	0	0		0	0	0
TR100844_c0_g1	0.48	0.48	0		0	0.48	0.49		0.43	0.42	0		0	0	0		0	0	0		0	0	0
TR100857_c0_g1	0	0	0		1.18	0	0		0	0	0		0	0	0		0	0	0		0	0	0
TR10086_c0_g1	0	0.11	0		0.23	0	0.76		0.38	0	0		0.24	0.56	0.39		0.79	0.64	0.55		0.36	0.59	0.64
TR10086_c0_g2	0	0.31	0		0.01	0	0.15		0.13	0	0		0.07	0.13	0.11		0.47	0.2	0.66		0.11	0.32	0.61
TR100865_c0_g1	0.73	0	0		0	0	0		0	0	0.77		0	0	0.74		0	0	1.07		0	0	0
TR100876_c0_g1	0	0	0		0	0	0.55		0	0	0		0	0	0		0	0	0		0	0	0
TR100888_c0_g1	0	0	0		0	0	0		0	0	0		0	0	0		1.13	0	1.16		0	0	0
TR100895_c0_g1	0.39	0.19	0.26		0	0	0		0	0.37	0.41		0.16	0	0		0.25	0.73	0		0.42	0.36	0.2
TR100905_c0_g1	0	0	0		0.3	0	0		0	0	0		0	0.29	0		0	0	0		0	0	0
TR100910_c0_g1	0.45	0	0		0.29	0.45	0.33		0.15	0	0.32		0	0	0		0	0.37	0.39		0	0	0.32
TR100937_c0_g1	0	0	0		0	0	0		0	0	0		0.22	0.25	0.27		0	0	0		0	0	0
TR10094_c0_g3	2.5	4.35	5.98		0	0.42	0.67		0.2	0.6	0.67		0	0.4	0.21		0.27	0.79	0.83		0.22	0.2	0.22
TR100941_c0_g1	0	0	0.58		0	0.42	0		0	0	0.45		0	0.4	0		0.57	0	0		0	0.37	0
TR100943_c0_g1	0	0	0		0.36	0	0		0.34	0	0.38		0	0	0.37		0.97	0	0		0	0.65	0
TR100964_c0_g1	0	0.13	0		0	0	0		0	0	0.14		0	0.12	0		0	0	0		0	0	0
TR100971_c0_g1	0	0.11	0		0.32	0.55	4		1.1	0	0.83		2.67	1.27	3.2		0.28	1.47	1.14		1.7	1.5	7.63
TR100979_c0_g1	0	0	0		0	0	0		0	0	0		0	0	0.3		0	0	0		0	0	0
TR101009_c0_g1	0	0	0		0	0.64	0		0	0	0		0	0	0		0.92	0	0		0	0	0
TR101019_c0_g1	0.89	0	0		0	0	0		0	0	0		0	0	0		0	0	0		0	0	0
TR101024_c0_g1	0	0	0		0	0.39	0		0	0	0		0	0.74	0		0	0	0		0	0	0
TR101027_c0_g1	0	0	0		0	0.64	0		0	0	0.68		2	0	0		0.92	0.95	0.94		0.63	0	0
TR101033_c0_g1	0	0	0.14		0.1	0	0		0	0	0		0.35	0	0		0	0.12	0.26		0.22	0.1	0.32
TR101042_c0_g1	0	0	0		0	0	0.86		0	0	0		0	0	0		0	0	0		0	0	0
TR10105_c0_g2	0	0.11	0		0	0	0		0	0	0		0	0	0.12		0	0	0		0	0.32	0
TR10105_c0_g3	0.46	0.11	0.95		1.14	0.23	0.49		0.89	1.32	1.23		0.58	0.44	0.12		0.9	0.58	0.31		0	0.32	0.48
TR101064_c0_g1	0	0	0		0	0	0		0	0	0		0	0	0		0	0	0		0	0	0
TR101077_c0_g1	0	0	0		0	1.01	0		0	0	0		0	0	0		0	0	0		0	0	0
TR101111_c0_g1	0.17	0	0		0	0.17	0		0	0	0		0.14	0	0		0.22	0	0.22		0.37	0.16	0
TR101130_c0_g1	0	0	0		0	0	0		0	0	0		0	0	0		0	0	0.52		0	0	0
TR101159_c0_g1	0	0	0		0	0	0		0.45	0.88	0.53		0	0	0		0	0	0.72		3.04	0.88	0.5
TR101160_c0_g1	0	0.82	0		0	0	0		0	0	0		0.33	0.39	0		0	0	0		0	0	0
TR101167_c0_g1	0	0	0		0	0	0.63		0	0	0		0	0	0		0	0.39	0		0	0	0
TR101168_c0_g1	0	0	0		0	0.77	0		0	0	0		1.25	0	0.4		1.56	0.52	0		0	1.38	0
TR10119_c0_g1	0	0	0		0	0	0		0	0	0		0	0	0		0	0	0		0	0	0
TR101200_c0_g1	0	0	0.31		0	0	0.25		0	0	0		0	0	0.24		0	0	0		0	0.21	0
TR101201_c0_g1	0	0.31	0		0	0	0		0	0	0		0	0	0		0.82	0	0		0	0	0
TR101227_c0_g1	0	0	0		0.43	0	0.16		0	0	0		0.13	0	0.15		0.19	0.18	0.19		0	0.28	0.15
TR10123_c0_g1	10	9.46	11.78		12.35	10.6	8.82		18.22	15.3	19.62		13.34	10.03	10.6		9.42	21.97	8.84		8.42	15.04	17.82
TR101230_c0_g1	0	0	0		0	0	0		0	0	0		0	0.48	0.26		0	0	0		0	0	0
TR101252_c0_g1	0.52	0	0		0	0	0		0	0	0		0.41	0	0		0	0.72	0		0	0	0
TR101265_c0_g1	0	0	0		0.4	0	0.83		0	0	0		0	0	0.41		0	0.54	0		0	0	0
TR101291_c0_g1	0.19	0.29	0.65		0	0	0		0	0	0		0.17	0.18	0.3		0	0	0		0	0	0
TR101298_c0_g1	0	0	0		0	0	0		0	0	0		0	0.26	0.28		0	0	0		0	0	0
TR101314_c0_g1	0	0.17	0		0	0	0		0	0	0		0.14	0	0.17		0	0	0.22		0	0	0
TR101323_c0_g1	0	0	0		0.78	0	0		0	0	0		0	0	0		0	0	0		0	0	0
TR101333_c0_g1	0	0	0		0	0	0.53		0	0	0		0	0	0.53		0	0	0		0	0	0
TR101346_c0_g1	0.27	0	0.61		0	0	0		0	0.09	0		0.08	0	0		0	0	0		0	0	0
TR101356_c0_g1	0	0	0		0	0	0.36		0	0	0		0	0	0.36		0	0	0		0	0	0
TR101357_c0_g1	0	0	0		0	1.72	0		0	0	0		0	0	0		0	1.35	0		0	0	0
TR101374_c0_g1	0	0	0		0.32	0	0		0	0	0		0.42	0	0		0.21	0	0.21		0.18	0.31	0.17
TR101375_c0_g1	0	0.19	0		0	0	0		0	0.36	0.2		0.32	0.18	0		0.48	0.23	0		0	0	0
TR101378_c0_g1	0.53	0.8	0		0	0	0.28		0	0.5	0		0	0	0		0	0	0		0	0	0
TR101380_c0_g1	0	0	0		0	0	0		0	0	0		0.57	0	0		0	0	0		0.72	0	0
TR101390_c0_g1	0.51	0	0		0	0	0		0	0	0		0	0.24	0		0	0.33	0		0	0	0
TR101395_c0_g1	0	0	0		0	0	0		0.39	0	0		0	0	0.21		0.52	0	0		0	0	0
TR101405_c0_g1	0	0	0.2		0.29	0.29	0.32		0.72	0.29	0.31		0.5	0	0		0.19	0.18	0.38		0.16	0.28	0.62
TR101418_c0_g1	0	0	0		0	0.15	0		0.15	0	0		0	0	0		0.19	0	0.59		0.49	0	0
TR10142_c0_g1	0.34	0.34	0.26		0.85	0.84	0.6		0.43	0.71	0.7		0.37	0.18	0.36		1.33	1.35	0.92		0.39	0.42	0.25
TR101424_c0_g1	0	0	0		0	0.74	0		0	0	0		0	0	0		0	0	1.11		0	0	0
TR101431_c0_g1	0	0	0		0.23	0.05	0.11		0.05	0.1	0.26		0	0	0.05		0.06	0.34	0.06		0.11	0	0
TR101435_c0_g1	0.19	0	0		0	0	0		0	0	0		0.16	0.36	0		0	0	0		0	0	0
TR101439_c0_g1	0.34	0	0.46		0	0	0		0	0	0		0	0	0		0	0	0		0	0	0
TR101453_c0_g1	0	0	0		0	0	0		0	0	0		0	0	0.2		0.24	0	0		0	0.36	0
TR101456_c0_g1	0.56	0	0		0	0	0.57		0	0	0		0	0	0		0	1.59	0		0	0	0
TR101458_c0_g1	0	0	0		0.21	0.21	0.92		0.41	0	0		0.18	0.2	0.22		0	0	0		0.46	0	0
TR101468_c0_g1	0	0	0		0.15	0	0.33		0	0.15	0		0.13	0	0		0	0.18	0		0	0	0
TR101496_c0_g1	0.32	5.8	0.45		4.85	1.29	2.39		3.34	0.3	1.72		0.8	1.86	1.66		4.73	5.95	5.71		9.44	6.47	4.92
TR10150_c0_g1	0	0	0		0	0	0		0	0	0		0	0	0		0	0	0		0	0	0
TR101502_c0_g1	0	1.53	0		0	0	0		0	0	0		0	0	0		0	0	0		0	0	0
TR10151_c0_g1	128.35	139.96	146.41		165.68	162.23	166.65		188.11	158.15	172.87		183.51	163.25	142.33		151.28	185.78	197.85		144.62	167.61	199.64
TR101520_c0_g1	0.33	0.33	0		0.49	0.17	0.54		0	0	0.18		0	0.16	0		0	0.21	0.44		0.18	0	0
TR101523_c0_g1	0	0	0		0	0.8	0		0	0	0		0	0	0		0	0	0		0	0	0
TR101527_c0_g1	0	0	0		1.13	0	0.78		0	0	0.8		0	0	0		0	0	0		0	0	0
TR101544_c0_g1	0.15	0	0		0.29	0	0		0	0.29	0.16		0	0	0		0	0.36	0		0	0	0
TR101559_c0_g1	0	0	0		0.53	0	1.05		0	0	0		0	0	0		0	0	0		0	0	0
TR101569_c0_g1	0	0.4	0.56		0	0	0		0	0	0		0	0	0.41		0	0	0		0	0	0
TR101573_c0_g1	0	0	0		0	1.36	0.24		0.22	0.44	0		0	0	0		0	0	0		0	0	0.71
TR101582_c0_g1	0.88	0.59	0.4		0	0.29	0		0	0	0		1.22	0	0		0	0	0		0	0	0
TR101587_c0_g1	0	0	0		0	0.9	0.32		0	0	0		0	0	0		0	0	0		0	0	0
TR101592_c0_g1	0	0	0		0	0	0		0	0	0		0.5	1.23	0		0	0	0		0	0	0
TR101603_c0_g1	0	0	0		0	0.6	0.32		0.28	0.28	0		0	0	0		0.39	0	0		0	0	0
TR10161_c1_g2	0.04	0	0		0	0	0		0	0.04	0.04		2.44	2.35	1.46		2.8	2.14	2.81		1.71	1.23	0.83
TR10162_c0_g1	0	0	0		0	0	0		0	0	0		0	0	0		0	0	0		0	0	0
TR101628_c0_g1	0.27	0	0		0.27	0.27	0.29		0	0	0.29		0.23	0	0		0	0	0		0	0	0
TR101634_c0_g1	0.63	0.13	0		1.23	0	0.14		0	0	0		0	0	0		0	0	0		0	0	0
TR101637_c0_g1	0	0	1.19		0.57	0	0		0	0	0		0	0	0		0	0	0		0	0	0
TR10166_c0_g1	0	0	0		0.44	1.3	0.45		0	0.39	0		0	0	0		0.59	0	0.61		0	0	0
TR10166_c0_g2	0	0	0		0	0	0		0	0	0		0	0	0		0.9	0.45	0		0	0	0
TR101687_c0_g1	0.1	0.2	0		0.19	0.59	0.22		0.3	0.5	0		0.17	0.09	0.1		0.5	0.36	0		0.22	0.29	0.11
TR101698_c0_g1	0.83	0.82	0		8.74	3.63	6.1		7.76	0.32	7.43		2.39	4.11	2.73		0.42	2.66	4.11		4.48	3.61	2.77
TR10170_c0_g2	0.27	0	0.75		0	0	0.58		0	0.77	0		1.13	0.26	0.28		0	0.35	0		0.29	0.25	0.28
TR101700_c0_g1	0	0.06	0		0.06	0.06	0		0.06	0	0.13		0	0	0		0.08	0.37	0.24		0.07	0	0.07
TR101707_c0_g1	0	0	0		0	0	0		0	0	0		0	0	0		0	0	0		0	0	0
TR101719_c0_g1	0	0	0		0	0.72	0		0	0	0		0	0	0		1.04	0	0		0	0	0
TR101753_c0_g1	0	0	0		1.94	0	0		0	0	0		0	0	0		0	0	0		0	0	0
TR101754_c0_g1	0.4	0	0		0	0	0		0	0	0		0	0	0		1.07	0	0.55		0	0.35	0
TR101757_c0_g1	0	0	0		0.21	0	0.23		0	0	0.23		0	0	0.22		0	0	0		0	0	0
TR10176_c0_g2	0	0	0		0.11	0	0		0.11	0.22	0		0.1	0.21	0		0.28	0	0.29		0	0	0.24
TR101767_c0_g1	0.07	0	0.3		0	0	0		0.07	0.15	0.24		0.13	0.21	0.31		0	0.09	0		0.16	0.36	0.16
TR101768_c0_g1	0.35	0.35	0		0	0	0		0	0	0		0	0	0.36		0	0.46	0		0	0	0
TR10177_c0_g1	0.94	0	0		0	0	0		0	0	0		0	0	0		0	0	0		0	0	0
TR101774_c0_g1	0	0.78	0		0	0.19	0		0	0	0		0	0.19	0		0	0	0		0.21	0	0
TR10178_c0_g1	0.11	0.11	0.15		0.81	0.98	0.25		0.34	0.99	0.46		0.29	0.52	0.23		1.65	0.73	1.06		0.5	0.5	0.24
TR101828_c0_g1	0	0	0		0	0	0		0	0	0		0	0.54	0		0	0	0.38		0	0.26	0
TR101831_c0_g1	0.16	0.31	0.22		0	0	0		0	0	0		0.13	0.15	0.16		0	0	0		0	0	0
TR101836_c0_g1	0	0	0		0.58	0	0		0	0	0		0	0.54	0		0	0	0		0	0	0
TR101840_c0_g1	0	0	0		0.66	0	0		0	0	0		0	0	0		0	0	0		0.18	0	0
TR101849_c0_g1	1.62	0	0		2.04	1.21	0.84		0.74	1.45	0.43		0.33	0.77	0.83		1.1	2.19	1.12		1.66	1.44	2.02
TR101881_c0_g1	0	0	0		0.2	0.2	0.22		0.2	0	0.22		0	0.39	0.21		0	0	0		0	0	0.21
TR101883_c0_g1	0	0	0		2.18	0	0		0	0	0		0	0	0		0	0	0		0	0	0
TR101885_c0_g1	0	0	0		0.85	0	0		0.41	0	0		0	0	0		0	0	0		0	0	0
TR101889_c0_g1	0	0	0		0.15	0	0		0	0	0		0.13	0	0.15		0.19	0.18	0		0	0	0
TR101891_c0_g1	0	0	0		0.82	0.78	0		0	0	0		0	0	0		0	0	1.17		0	0	0
TR101893_c0_g1	0.91	0.9	1.88		1.83	0.9	0.93		2.46	1.2	0.96		2.17	3.46	2.31		3.71	4.97	2.53		1.37	4.76	5.36
TR1019_c0_g1	0	0.13	0		0	0.13	0		0	0	0		0	0	0.14		0	0	0		0	0.25	0
TR10190_c0_g1	0.5	0.41	0.56		0.04	0.05	0.15		0.05	0	0.15		0.2	0.22	0.19		0.23	0.11	0.12		0.15	0.14	0.05
TR101919_c0_g1	0	0	0		0	0	0.36		0	0	0		0	0	0		0	0	0		0	0	0
TR101943_c0_g1	0	0.3	0		0.59	0	0		0	0	0		0	0	0		0	0	0		0	0	0.3
TR101950_c0_g1	0.63	0.75	0.17		0.61	0.5	0.27		0.25	0.12	0		0.22	0.24	0.26		0.32	0.92	0.16		0.41	0	0
TR101955_c0_g1	0	0	0		0	0	0		0	0	0.42		0	0	0.13		0.16	0.08	0		0	0.19	0
TR101955_c0_g2	0	0	0		0	0.26	0		0	0	0		0	0.25	0		0	0.08	0		0	0.19	0
TR101956_c0_g1	0.85	0	0		0.43	0	0		0	0	0		0.34	0	0.87		0	0	0.59		0	0	0
TR101961_c0_g1	0	0	0		0.68	1.31	0		0	0	0		0	0	0		0	0	0		0.64	0	0
TR101975_c0_g1	0	0	0		0	0	0		0	0	0		0.2	0	0		0	0	0		0	0	0
TR101984_c0_g1	0	0	0		0	0	0.58		0	0	0		0	0	0		0	0	0		0	0	0
TR101987_c0_g1	0	0.13	0		0.13	0.13	0.29		0	0	0.14		0.23	0.26	0.14		0	0	0.35		0.15	0.13	0
TR102001_c0_g1	0	0	0		0	0	0.39		0	0	0		0	0	0		0	0	0		0	0	0
TR102002_c0_g1	0	0	0		0	0	0		0	0	0		0	0	0		0.65	0.32	0		0	0	0
TR102010_c0_g1	0	0.19	0		0	0.19	0		0	0	0.41		0.16	0.18	0.2		0.5	0.48	0.51		0.21	0.36	0
TR102017_c0_g1	0	0	0.34		0.25	0	0		0	0	0		0	0	0		0	0	0		0	0	0
TR102024_c0_g1	0	0	0		1.04	0	0		0	0	0		0	0	0		0	0	0		0	0	0
TR102041_c0_g1	0	0	0		0.26	0	0		0	0	0		0	0	0		0.34	0	0		0	0.24	0.27
TR102054_c0_g1	0	0	0		1.04	0	0		0	0	0		0	0	0		0	0	0		0	0	0
TR102068_c0_g1	0	0	0.54		0	0	0		0	0	0		0	0	0		0	0	0		0	0	0
TR10207_c0_g1	0	0	0		0	0	1.76		0	0	0.61		0	0	0.59		0	0.83	0		0	0.49	0
TR102076_c0_g1	0	0	0		0	0	0.79		0	0	0		0	0	0		0	1.23	0		0	0	0
TR102081_c0_g1	0.39	0	0		0.4	0.39	0.41		0	0.35	1.25		0	0	0.4		0	0	0		0.4	0	0
TR102085_c0_g1	0	0	0		0.6	0	0		0	0	0		0	0	0		0	0	0		0	0	0
TR10209_c0_g1	0.36	0.63	0.25		2.96	0.57	5.04		6.47	0.91	5.14		2.2	3.31	0.34		0.76	3.54	1.15		10.53	4.71	5.56
TR102107_c0_g1	0	0	0		0.88	0	0		0	0	0		0	0	0		0	0	0		0	0	0
TR102113_c0_g1	0.11	0	0.14		0	0.32	0		0	0	0		0.18	0	0		0	0.26	0		0	0	0
TR102117_c0_g1	0	0.6	0		0.62	0	0		0	0	0		0	0	0		0	0	0		0	0	0
TR102118_c0_g1	0	0.88	3.72		0	0	0		0	0	0		0	0	0		0	0	0		0	0	0
TR102126_c0_g1	0	0	0		0	0	0		0	0	0		0	0	0		0	0	0		0	0	0
TR102131_c0_g1	0.19	0	0		0	0.39	0		0	0	0.21		0	0	0		0.5	0	0.26		0	0.18	0
TR102145_c0_g1	0	0	0		0.92	0.9	0		0	0	0		0	0	0		0	0	0		0	0	0
TR102161_c0_g1	0	0	0		0	0.15	0.16		0	0	0.16		0	0	0		0	0.18	0.19		0	0.28	0
TR102163_c0_g1	0	0	0		2.42	0	0		0	0	0		0	0	0		0	0	0.55		0	0	0
TR102165_c0_g1	0	0	0		0	0	0		0	0	0		0.44	0.54	0		0	0	0		0	0	0
TR102181_c0_g1	0.19	0.09	0.13		0	0	0		0	0	0		0.41	0.54	0.1		0	0	0		0	0	0
TR102189_c0_g1	0	0	0		1.14	0	0		0	0	0		0	0	0		0	0	0		0	0	0
TR10219_c0_g1	0.47	0.47	0.53		0.61	0.55	0.43		0.63	1.03	0.84		0.68	0.38	0.16		0.3	0.37	0.6		0.35	1.58	1.09
TR102201_c0_g1	0.11	0	0		0.11	0.28	0		0.11	0.11	0.18		0.05	0.16	0.12		0	0.07	0.07		0.06	0.11	0.24
TR102205_c0_g1	0	0	0		0	0	0.76		0	0	0		0	0	0		0	0	0		1.47	0	0
TR10221_c0_g2	1.01	0.18	1.43		0.34	0.35	0		0	0	0.09		0.15	0	0.17		0.11	0.19	0		0	0.09	0
TR102210_c0_g1	0	1.02	0.47		0	0.34	0		0.64	0	0.36		0.28	0.33	1.05		0.45	4.05	0		0	0.62	2.41
TR102236_c0_g1	0.1	0	0		0.1	0.1	0.22		0.1	0.3	0		0	0.19	0		0.13	0.12	0.26		0	0.1	0
TR102244_c0_g1	0.42	0.14	0.96		0	0.14	0		0	0	0		0.12	0	0		0	0.17	0		0	0	0
TR102244_c0_g2	0	0	0		0	0	0		0	0	0		0	0	0		0	0	0		0	0	0
TR102246_c0_g1	0	0	0		0	0	0		0	0	0		0	0	1.49		0	0	0		0	0	0
TR102249_c0_g1	0	0	0		0	0	0		0	0	0		0	0	0		0	2.01	0		0.48	0.42	0.47
TR10225_c0_g1	3.1	4.09	5.76		5.33	2.12	1.95		9.15	6.25	9.64		9.58	4.83	8.53		1.51	2	4.66		3.74	9.18	6.46
TR102254_c0_g1	0	0	0		0	0	0		0	0	0		0	0	0		0	0	0.39		0	0	0
TR102261_c0_g1	0.33	0	0.45		0.32	0	0.35		0.11	0.11	0.81		0.37	0.11	0.22		0	0.39	0.28		0	0.21	0.12
TR102276_c0_g1	0.4	0	0		0	1.99	0.41		0	0	0		0	0	0		0	0	0		0	0	0
TR102279_c0_g1	0	0	0		0	0.69	0		0	0	0		0	0	0.7		0	0	0		0	0	0
TR102289_c0_g1	0.69	0	0		0	0	0		0	0	0		0	0	0		0	0	0		0	0	0
TR102293_c0_g1	0	0	0		0.61	0	0		0	0	0.62		0	0	0		0	0	0.85		0	0	0
TR102296_c0_g1	0	0	0		0	0	0.41		0	0	0		0	0	0.41		1.08	0	0		0	0	0
TR10230_c0_g1	0.1	0	0.56		0	0	0		0	0	0		0.26	0.2	0		0	0	0		0	0	0
TR10230_c0_g2	0.1	0.2	0		0	0	0		0	0	0		0.26	0	0		0	0	0		0	0	0
TR10230_c1_g1	0.73	0	0.8		0	0	0		0	0	0		0.25	0.14	0.15		0	0	0		0	0	0
TR102304_c0_g1	0	0	0.44		0	0	0		0	0	0		0	0.3	0		0	0	0		0	0	0
TR102339_c0_g1	0	0	0		0	0	0.74		0	0	0		0	0	0.76		0	0	0		0	0	0
TR102342_c0_g1	0	0	0		0	0	1.23		0	0	0		0	0	0		0	0.29	0		0	0	0
TR102344_c0_g1	0	0	0		0	1.28	0.65		0	0	0		0	0	0		0	0	0		0	0	0
TR102349_c0_g1	0	0	0		0	0	0		0	0.53	0		0.49	0.6	0		0.89	0	0		0	0	0.6
TR102354_c0_g1	0	1.3	0		0	0.26	0.83		0.75	0	0.28		0	0	0		0	0	0		0	0	0
TR102359_c0_g1	0	0.36	0		0	0	0		0	0	0		0	0	0		0	0.49	0		0	0	0
TR102360_c0_g1	0	0	0		0	0	1.89		0	0	0		0	0	0		0	0	0		0	0	0
TR102367_c0_g1	0	0	0.54		0	0	0		0	0	0		0	0	0		0	0	0		0	0	0
TR102369_c0_g1	0.3	0.3	0		0.15	0	0		0	0	0		0	0	0		0	0	0		0	0	0
TR102374_c0_g1	0	0	0		0	0	0.62		0	0	0		0	0	0		0	0	0		0	0	0
TR102380_c0_g1	0.37	0	0.25		0	0	0		0	0	0		0	0.18	0		0	0	0		0	0	0
TR102397_c0_g1	0.65	0	0		0	0	0.65		0	0	0		0	0	0		0	0	0		0	0	0
TR102402_c0_g1	1.05	0.52	0		0	0	0		0	0	0		0	0	0.53		0	0	0		0	0	0
TR102414_c0_g1	0	0	0		0.2	0	0.21		0	0	0		0	0	0		0	0.75	0		0	0	0.62
TR102415_c0_g1	0	0.1	0		0.49	0	0.11		0	0	0		0	0	0		0.13	0	0		0	0	0
TR102418_c0_g1	0	0	0		0	1.21	0		0	0	0		0	0	0		0	0	0		0	0	0
TR102428_c0_g1	0	0	0		0	0	0.68		0	0	0		0	0	0		0	0.43	0		0	0	0
TR102432_c0_g1	0	0	0		0	0.65	1.31		0	0	0		0	0	0		0	0	0		0	0	0
TR102433_c0_g1	0	0.28	0.38		0	0	0		0	0	0		0.23	0.27	0		0	0	0		0	0	0
TR102439_c0_g1	0	0	0		0	0	0		0	0	0		0.15	0	0.19		0	0	0		0	0	0
TR10244_c0_g1	0	0	0		0	0.12	0		0.23	0	0		0	0	0		0	0	0		0.13	0	0
TR10244_c0_g2	0.24	0	0.33		0.47	0.12	0.26		0.23	0	0		0.2	0.23	0.98		0.62	0	0.95		0.13	0.44	0.98
TR102441_c0_g1	0	0	0		0	0	2.43		0	0	0		0	0	0		0	0	0		0	0	0
TR102444_c0_g1	0.45	0	0		0	0.44	0.92		0	0	0		0	0	0		0	0	0		0	0.39	0
TR102453_c0_g1	0	0	0.25		0.18	0.18	0		0	0	0		0	0.17	0		0.23	0	0.24		0	0	0
TR102454_c0_g1	0	0	0		0	0.29	0.92		0	0	0		0.48	0.28	0		0	0.37	0		0	0.26	0
TR102456_c0_g1	0	0	0		0	0	0.81		0	0	0		0	0	0		0	0	0		0	0	0
TR102458_c0_g1	0	0	0		0	0	0		0	0	0		0	0	0		0	0	1.91		0	0	0
TR102471_c0_g1	0.52	0	0		0	3.07	1.57		1.38	1.79	1.63		1.63	0	0		0.71	0.72	0		1.54	1.34	2.01
TR102484_c0_g1	0.3	0.15	0		0.15	0.3	0		0	0	0.16		0.26	0	0		0	0	0		0	0.43	0
TR10249_c0_g2	0	0	0		0.27	0	0		0	0	0		0	0	0		0	0	0		0	0	0
TR102491_c0_g1	0.28	0	0		0	0.28	0.3		0	0	0		0	0	0.58		0	0	0		0	0	0
TR102494_c0_g1	0.3	0.1	0		0.29	0	0.11		0.1	0.1	0.21		0.17	0.09	0.2		0.12	0.12	0.13		0	0.19	0
TR102507_c0_g1	0	0	0		0	0.25	0		0	0.23	0		0	0	0		0.32	0	0		0	0	0
TR102510_c0_g1	0	0	0		0.18	0.75	0.72		0.47	0.09	0.1		0	0	0		0.24	0.23	0		0.31	0.82	0.2
TR102529_c0_g1	0.68	0	0		0	0	0		0	0	0		0	0	0		0	0	0		0	0	0
TR102535_c0_g1	0	0	0		0	0	0.98		0	0	0		0	0	0		0	0	0		0	0	0
TR102539_c0_g1	0.36	0.36	0.99		0	0	0		0	0	0		0.77	0.52	0.94		0	0	0		0	0	0
TR102553_c0_g1	0	0.93	0		0.97	0	0		0	0	0		0.68	0	0		1.37	0	1.41		0	0	0
TR102563_c0_g1	0	0	0		0	0	0		0.59	0	0		0	0	0		0	1.01	0		0	0	0.65
TR102572_c0_g1	0	0	0		0	0.66	0		0	0	0		0	0	0		0	0.41	0		0	0	0
TR102583_c0_g1	0	0	0		0.69	0	0		0	0	0		0	0	0		0	0	0		0	0	0
TR102592_c0_g1	0	0	0		0	0.66	0		0	0	0		0	0	0		0	0	0		0	0	0
TR1026_c0_g1	0	0	0		0	0.45	0		1.24	0	0		0	0	0		0	0	1.27		1.38	0	0
TR102628_c0_g1	0.31	1.86	0		1.24	0.31	2.3		1.46	0	0.66		0.26	2.08	0.32		0.82	0.41	2.53		0.98	1.7	1.27
TR102631_c0_g1	0	0	0		0	0	1.38		0	0	0		0	0	0		0	0	0		0	0	0
TR102632_c0_g1	0	0	0		0	0	0		0	0	0		0	0	0		0	0	0		0	0	0
TR102635_c0_g1	0.8	0.4	0.55		0	0	0		0	0	0		0	0	0		0	0	0		0	0	0
TR102636_c0_g1	0	0.62	0		0.63	0	0		0	0	0		0	0	0		0	0	0		0	0	0
TR102638_c0_g1	0	0	0.71		0	0	0		0	0	0		0	0	1.04		0	0	0		0	0	0
TR102644_c0_g1	0.09	0.09	0.12		0	0.26	0		0	0.09	0.09		0	0	0		0	0	0		0	0	0
TR102653_c0_g1	0	0.73	1.01		0	0	0		0.34	1.67	0		0	0	0		0.49	0	0		0	0	0
TR102699_c0_g1	0	0.27	0.37		1.34	0	0.29		0	0	0		0	0	0		0	0	0		0	0	0
TR10270_c0_g1	1.25	0	0		0	1.23	0		1.09	0.52	1.97		1.44	3.57	2.53		1.76	1.8	1.8		0	0	0
TR10270_c0_g2	0	0	0.89		0	0	0		0	0	0		0	0	0		0	0	0		0	0	0.61
TR102709_c0_g1	0	0	0		0	1.5	0		0	0	0		0	0	0		0	0	0		0	0	0
TR102709_c1_g1	0	0	0		0	0	0		0	0	0		0	0	0		0	0.24	0		0	0	0
TR102716_c0_g1	0	0	1.03		0	0	0.73		0	0	0		0	0	0		0	0	0		0	0	0
TR102721_c0_g1	0.59	0	0		0	0	0.31		0	0	0		0	0	0.3		0	0	0		0	0	0.3
TR102736_c0_g1	0	0	0		0	0	0		0	0	0		0.16	0	0.2		0	0	0		0	0	0
TR102736_c0_g2	0	0	0		0	0	0		0	0	0		0.16	0	0.2		0	0.54	0		0	0.36	0
TR102747_c0_g1	0	0	0		0	0	0.66		0	0	0		0	0	0		0	0	0.95		0	0	0
TR10275_c0_g1	0	0	0		0	1.17	0.6		0	0	0		0.46	0.57	0		0.83	0.85	0		0	0	0
TR102755_c0_g1	0	0	0		0	0	0		0	0	0		0	0.23	0.5		0	0	0		0	0	0
TR102779_c0_g1	0	0	0		0	0	0.88		0	0	0		1.33	0.86	0		0	0	0		0	0	0
TR102786_c0_g1	0.08	0.08	0.12		0	0.25	0		0	0	0		0.44	0.41	0		0.21	0	0.22		0.09	0.17	0.09
TR102797_c0_g1	0	0	0		0	0	0.62		0	0	0		0	0	0		0	0	0		0	0	0
TR102801_c0_g1	0	0	0		0	0	0		0	0	0		0.33	0.39	0		0	0	0		0	0	0.41
TR102804_c0_g1	0	2.45	0.42		0	0	0.33		1.16	0	0.33		0	2.65	0.63		0	0.8	1.67		1.61	0.84	0
TR102818_c0_g1	0	0.37	0		0	0	0		0	0	0		0.6	0	0.38		0	0	0		0	0	0
TR102828_c0_g1	0	0.25	0		1.73	0.75	0.27		0	0	0		0	0	0		0	0	0		0	0	0
TR102832_c0_g1	0	0	0		0	0	0		0	0	0.34		0	0	0		0.85	0	0		0	0.29	0
TR10284_c0_g1	0	0	0		0	0.59	0		1.05	0	0		0	1.14	0.61		0.84	0	0		0	0	0
TR102844_c0_g1	0	0	0		0	0	0		0	0	0		0.58	0.74	0		1.12	0	0		0	0	0
TR102848_c0_g1	0	0	0		0	0	0.41		0	0	0		0	0	0		0	0	0		0.41	0	0
TR102854_c0_g1	2.31	3.45	1.6		2.36	1.14	1.16		4.07	3.43	3.03		4.04	3.85	7.02		0.81	4.11	1.65		2.84	1.96	5
TR102856_c0_g1	0	0	0.08		0.16	0.17	0.12		0	0.11	0.06		0	0	0		0.21	0	0.22		0	0	0
TR102876_c0_g1	0.69	0	0		0	0	0		0	0	0		0	0	0		0	0	0		0	0	0
TR10290_c0_g1	0.13	0.13	0.17		0	0	0		0	0	0		0	0.12	0.13		0	0	0		0	0	0
TR102919_c0_g1	8.68	14.95	7.21		22.41	25.09	14.51		16.28	20.07	27.91		13.9	18.14	14.05		27.38	9.04	18.12		17.03	19.63	16.11
TR10293_c0_g1	0.15	0	0.2		0.29	0.15	0.16		0	0	0		0.25	0	0		0	0	0.38		0	0	0.31
TR102930_c0_g1	0.22	0	0		0	0	0		0	0	0		0	0	0		0	0	1.15		0	0	0
TR102943_c0_g1	0	0.3	0		0	0.15	0.17		0	0.3	0		0	0	0.16		0	0.75	0		0	0.14	0
TR102956_c0_g1	0	0.4	0		0	0	0.83		0	0	0		0	0	0		0.54	0	0		0	0	0.8
TR102969_c0_g1	1.34	0	0.93		0.68	0.66	0.66		0	0	0		0	0	0.67		0	0	0		0	0.56	0
TR102979_c0_g1	0	0.69	0		0	0	2.05		0	0	0		0	0	0		0	0	0		0	0	0
TR102982_c0_g1	0	0	0		2.87	0	0		0	0	0		0	0	0		0	0	0		0	0	0
TR1030_c0_g2	0	0	0		0.14	0.14	0		0.28	0.14	0		0	0.14	0		0	0	0		0	0	0.15
TR103005_c0_g1	0	0	0		0	0	0		0	0	0		0	0.09	0.1		0.35	0.22	0.12		0.2	0.09	0
TR103027_c0_g1	0	0	1.06		0	0	0		0	0	0		0.57	0	0		0	0	0		0	0	0
TR103032_c0_g1	0	0	0		0	0	0		0	0	0		0	0	0		0	1.51	0		0	0	0.38
TR103043_c0_g1	0	0	0		0	0	0		0.39	0	0		0.34	0	0		1.16	0.58	0		0.43	0	0
TR103050_c0_g1	0	0	0		0	0	0		0	0	0		0	0	0		0	2.42	0		0	0	0
TR10306_c0_g1	0.76	1.55	0.53		0	0.39	0		0	0	0		0	0.36	0		0	0	0		0.63	0.18	0.4
TR103061_c0_g1	3.82	4.89	3.03		2.22	2.7	2.76		5.32	2.33	1.72		1.28	0	2.77		2.27	4.62	3.87		3.24	1.87	2.11
TR103062_c0_g1	0	0	0		0	0	0		0	0	0		0	0	0		0	0	0		0	0	0
TR103064_c0_g1	1.48	0.74	0		0	0	0		0	0	0		0	0	0		0	0	0		0	0	0
TR10309_c0_g1	0.12	0.46	0		0	0	0.13		0.69	0	0.25		0.4	0	0.48		0.15	0.28	0.3		0	0.56	0
TR10309_c1_g1	0	1.44	0		0	0	0		0.62	0	0		0	0	0		0	0	1.05		0	0	0
TR103093_c0_g1	0	0	0		1.52	0	0		0	0	0		0	0	0		0	0	0		0	0	0
TR103096_c0_g1	0	0	0		0	0	0.71		0	0	0		0	0	0		0	0	0		0	0	0
TR10310_c1_g1	0	0	0		0	0	0		0	0	0.47		0	0.43	0.45		0	0	0		0	0	0
TR103107_c0_g1	0.25	0	0.11		0.4	0.25	0.18		0.17	0	0.18		0	0	0		0	0	0		0	0	0
TR103111_c0_g1	0.66	0.66	0.92		0	0	0		0	0	0		0	0	0		0	0	0		0	0	0
TR103121_c0_g1	0.25	0	0		0	0	0		0	0	0		0	0	0		0	0.65	0		0.27	0	2.6
TR103134_c0_g1	0	0	0		0	0	0		0	0	0		0	0	0		0	0	0		0	0	0
TR103143_c0_g1	0	0.78	0		0	0	0		0	0	0		0	0	0		0	0	0		0	0	0
TR103152_c0_g1	0	1.62	0		1.62	0	0.29		1.81	0.26	0		0	0	0		0	0	0		0	0	0
TR103162_c0_g1	0	0	0		0	0	0		0	0	0		0	0	0.12		0	0	0		0.55	0	0
TR103162_c0_g2	0.85	0.36	0.74		0.71	0.97	1.76		0.98	0.43	1.18		0.21	0.17	0.48		0.53	1.3	0.54		0.27	0.84	0.65
TR10317_c1_g1	0	0	0		0.18	0.36	0		0	0	0		0	0.17	0		0	0	0		0	0	0
TR103180_c0_g1	0	0	0		0.52	0	0		0	0	0		0	0	0		0	0	0		0	0	0
TR103180_c1_g1	0	0	0		0	0	0		0.59	0	0		0	0	0		0	0	0		0	0.57	0
TR103185_c0_g1	0	1.46	0		0	0	0		0	0	0		0	0	0		0	0	0		0	0	0
TR103189_c0_g1	0	0.1	0		0	0	0		0	0	0		0	0	0		0	0.72	0		0.11	0	0.53
TR103190_c0_g1	0	0	1.82		0	0.64	0		0	0	0.68		0	0	0		0	0	0		0	0	0
TR103194_c0_g1	0.55	0	0		0	0	0		0	0	0		0	0	0		0	0	0		0	0	0
TR103209_c0_g1	0	0	0		0	0	0		0	0	0		0.44	0	0		0	0.8	0		0	0	0
TR103211_c0_g1	0	0	0		0	0	0		0	0	0		0	0	0		0	2.13	0		0	0	0
TR103219_c0_g1	0	0	0		0.88	0	0.63		0	0	0		0.24	0	0		0	0	0		0	0	0
TR103221_c0_g1	0	0	0		0.23	0	0		0	0	0		0	0	0.48		0	0	0		0	0	0
TR103223_c0_g1	0	0.55	0		0	0	0		0	0	0		0	0	0.56		0	0	0		0	0	0
TR103228_c0_g1	0	0	0		0	0	0		0	0	0		0	0	0		0	0	0.48		0	0	0
TR103230_c0_g1	0	0	0		0	0	1.57		0	0	0		0	0	0		0	3.64	0		0	0	0
TR10324_c0_g2	4.65	2.84	5.54		8.63	16.11	3.76		5.76	24.86	6.71		5.77	7.37	5.87		16.47	9.38	3.73		10.08	4.7	3.76
TR103257_c0_g1	0.53	0	0.36		0	0	0		0	0.25	0		0.88	1.26	0.54		0	0	0		0.28	0.24	0.27
TR103275_c0_g1	0	0	0		0	0	0		0	0	0		0	0	0		0	0	0.99		0	0	0
TR103276_c0_g1	0	0	0		0	0.18	0		0	0	0		0.15	0	0		0	0	0.24		0	0	0
TR103278_c0_g1	0	0	0		0.2	0.2	0		0	0.19	0		0	0	0		0.52	0.25	0		0	0	0
TR103280_c0_g1	0.9	0	1.26		0	0	0		0	0	0		0	0	1.8		0	0	0		0	0	0
TR103290_c0_g1	1.6	0	0		0.82	0	0		0	0	0		1.19	0	0		2.29	0	0		0	0	0.74
TR103303_c0_g1	0	0	0		0.61	1.17	0		0	0	0		0	0	0		0	0	0		0	0	0
TR103315_c0_g1	0	0	0		0	0	0		0	0.63	0		0.28	0.98	0		0.45	0	0		0	0.62	0
TR10332_c0_g1	0	0	0		0	0.3	0		0	0	0		0	0	0		0	0	0		0	0	0
TR10332_c0_g2	0	0	0		0	0	1.03		0	0	0		0	0	0		0	0.16	0		0	0	0
TR103320_c0_g1	0	0.26	0		0.78	0.26	0		0.25	0.74	0		0	0	0		0.68	0	0		0.28	0.24	0
TR103322_c0_g1	0	0	0		0.62	0	0		0.2	0	0		0	0.2	0		0.27	0	0.28		0	0	0
TR10333_c0_g1	0	0.37	3.61		0	0	0		0	0	0		0	0	0		0.75	0.58	0		0.39	0	0
TR10333_c0_g2	1.13	1.5	0		3.4	6.74	3.53		4.53	4.77	3.99		1.83	3.24	3.47		2.28	2.94	5.68		2.71	4.72	5.28
TR103335_c0_g1	0	0	0		0	0	1.14		0	0.48	0		0	0	0		0	0	0		0	0	0
TR103339_c0_g1	0	0	0		0	1.11	0		0	0	0		0	0	0		0	0	0		0	0	0
TR103349_c0_g1	0.28	0	0		0.28	0.56	0		0	0	0		0	0.27	0		0	0	0		0	0	0.29
TR10335_c1_g1	0.23	0.12	0.24		0.23	0.29	0.39		0.18	0.12	0.06		0.05	0.06	0		0	0	0.15		0.07	0	0.13
TR103365_c0_g1	0	0.14	0		0.14	0.14	0.15		0	0.14	0		0	0.13	0		0	0	0		0.15	0	0
TR103382_c0_g1	0	0	0.51		0	0	0		0	0	0		0	0	0		0.5	0	0		0.76	0	0
TR103416_c0_g1	0	0	0		0	0.24	0		0	0	0		0	0	0.49		0	0.61	0		0	0	0
TR103423_c0_g1	0	0	0.72		0	0	0		0	0	0		0	0	0		0	0.33	0		0	0.24	0
TR103431_c0_g1	0	0	0		0	0.35	0		0	0	0		0	0	0		0	0	0		0	0	0
TR103432_c0_g1	0	0	0.38		0.27	0	0		0.14	0	0		0	0.13	0		0	0.17	0.18		0	0.13	0
TR103437_c0_g1	0	0	0		0.63	0	0		0	0	0		0	0	0.32		0	0.41	0		0	0	0
TR10344_c0_g1	0	0	0		0	0.35	0		0	0	0		0	0.34	0.36		0	0	0		0	0	0
TR10344_c0_g2	0	0	0		0	0	0		0	0	0		0.28	0.33	0		0	0.91	0		0	0	0
TR103441_c0_g1	0	0	0.22		0	0	0.18		0	0	0		0	0	0.17		0	0.2	0		0	0	0
TR103461_c0_g1	0	0	0		0	0	0		0	0	0		0	0	0		0	1.21	0		0	0	0
TR103462_c0_g1	0.19	0	0		0.38	0	0.42		0.94	0	0.62		0	0	0		0	0	0.76		2.08	0.18	0.6
TR103484_c0_g1	0	0	0.85		0	0	0		0	0	0		0.47	0.58	0.62		0	0	0		0	0	0
TR103488_c0_g1	0	0	0		0	0.73	0		0	0	0		0	0	0		0	0	1.1		0	0	0
TR10349_c0_g1	0	0	0		0	0	0		0	0	0		0.22	0	0		0.16	0.15	0		0.14	0	0.13
TR10349_c0_g2	0.6	0.25	0		0	0.13	0.14		0	0	0		0.5	0.12	0		0	0	0		0	0	0
TR103502_c0_g1	0.23	0	0.32		0	0	0		0.22	0	0		0.19	0.22	0.24		0	0.88	0		0.49	0	0.48
TR103504_c0_g1	0	0	0		0	0	0		0	0	0		0	0	0.43		0	0	0		0	0	0
TR103506_c0_g1	0	0	0.5		0	0	0.2		0	0	0		0	0	0		0	0.23	0		0	0	0
TR103508_c0_g1	0.35	0	0		0.35	0.35	0		0.33	0.32	0		0	0	0		0	0	0		0	0	0
TR103513_c0_g1	0	0	0		0	0.54	0		0	0	0		0	0	0		0	0	0.77		0	0	0
TR103532_c0_g1	0	0	0		0.88	0	0		0	0	0		0	0	0		1.23	1.29	0		0	0	2.35
TR103536_c0_g1	0.24	0	0.17		0	0	0		0	0	0		0.21	0.23	0.38		0	0	0		0	0	0
TR103544_c0_g1	0	0	0		0	1.2	0		0	0	0		0	0	0		0	0	0		0	0	0
TR103546_c0_g1	0	0	0		0.19	0	0		0	0	0.21		0	0.19	0.2		0	0.5	0.26		0	0	0
TR103555_c0_g1	0	0	0		0.85	0	0		0	0	0		0	0	0		0	0.57	0		0	0	0
TR103563_c0_g1	0	0	0		1.69	0	0		0	0	0		0	0	0		1.18	0	0		0	0	0
TR103564_c0_g1	0.53	0	0		0.54	0	0		0	0	0		0	0	0		0	0	0		0	0	0
TR103569_c0_g1	0	0	0		0.9	0.44	0		0	0	0		0	0	0		0	0	0		0	0	0
TR103605_c0_g1	0.63	0	0		0	0	0		0	0	0		0.26	0	0		0	0.41	0		0	0	0
TR103611_c0_g1	0	0.25	0.34		0.37	0.13	0.14		0	0.13	0		0	0	0.13		0.16	0	0.33		0.28	0.12	0
TR103612_c0_g1	0.64	0	0.89		0	0	0		0	0	0		0.49	0.61	0		0	0	0		0	0	0
TR103614_c0_g1	0	0	0		0	0	0		0	0	0		0	0	0		0	0	0		0	0	0
TR10362_c0_g1	0	0	0		0	0	0.37		0	0	0.18		0	0	0		0	0.84	0		0	0	0
TR10362_c0_g2	0	0	0		0	0	1.04		0.09	0	0		0.08	0	0		0	0.11	0		0	0.09	0
TR103624_c0_g1	0	0	0		0	0	0		0	0	0		0.29	0	0		0.47	0.47	0		0	0	0
TR103635_c0_g1	0.61	0.6	0		0.79	0.6	0.65		0.39	0.97	0.65		0	0.58	1.04		1.04	0.76	0.53		0.22	1.14	0.63
TR103639_c1_g1	0	0	0		0	0	0		0	0	0		0.57	0	0		0	1.13	0		0	0	0
TR103642_c0_g1	0	0.63	0		0	0	0.14		0	0	0.14		0	0	0.39		0	0.15	0.16		0.41	0.12	0
TR103647_c0_g1	0.57	0.57	0		0	0.28	0		0.27	0	0		0	0.27	0.29		0	0	0		0	0	0
TR103649_c0_g1	0	0	0		0.36	0	0		0	0	0		0	0	0		0	0	0.49		0.37	0	0
TR103659_c0_g1	0.2	0.1	0.97		0.1	0.41	0		0	0.1	0.11		0.27	0.29	0.21		0	0.25	0.13		0.11	0.3	0.33
TR103661_c0_g1	0.27	0	0.73		0	0	0		0	0	0		0	0.25	0.27		0	0	0		0	0	0
TR103684_c0_g1	0	0.22	0		0	0	0		0	0	0		0	0	0		0	1.43	0		0	0	0
TR103699_c0_g1	0.15	0	0		0.14	0.44	0		0	0.29	0		0	0	0.3		0	0	0		0	0	0
TR103708_c0_g1	0	0	0		0	0	0		0	0	0		0	0	0.4		0	0	0		0	0	0
TR103720_c0_g1	0.44	0	0		0	0.43	1.35		0	0.39	0		0.7	0	0		0	0.59	0		0.44	0.38	0.43
TR103769_c0_g1	0	0	0		1.92	0	0		0	0	1.31		0	0	0		0	0	0		0	0	0
TR103792_c0_g1	0	0	0		0.4	0	0		0	0	0		0	0	0		0	0	0		0	0	0
TR103801_c0_g1	0.14	0	0		0.14	0	0.31		0	0	0.31		0	0	0		0.36	0.17	0.56		0	0.14	0.3
TR103805_c0_g1	0	0	0		0	0	0.43		0	0	0		0	0	0		0	0	0		0	0	0
TR10383_c0_g1	5.83	3.3	5.79		9.42	11.31	15.27		7.63	9.87	3.47		5.53	7.06	7.48		8.38	12.49	7.36		14.79	6.68	6.12
TR103837_c0_g1	1.69	0	0		1.72	2.22	1.7		0.99	1.91	1.18		3.5	1.6	1.14		0	2.39	2.39		1.11	0.96	1.08
TR103867_c0_g1	0	0	0		0	0.72	0		0	0	0		0	0	0		0	0	2.16		0.71	0	0
TR103876_c0_g1	0	0	0.27		0	0.4	0.22		0	0.19	0		0	0	0		0	0	0		0.22	0.19	0
TR103886_c0_g1	0	0	0		0	1.7	0		0	0	0		0	0	0		0	0	0		0	0	0
TR103890_c0_g1	0	0.24	0		0	0	0		0	0	0		0	0	0		0	0	0		0	0	0
TR103893_c0_g1	0	0	0		0.43	0	0		0	0	0		0	0	0		0	0	1.19		0	0	0
TR103898_c0_g1	0	0	0		0	0	1.8		0	0	0		0	0	0		0	0	0		0	0	0.85
TR103898_c0_g2	0	0	0		0	0	0		0	0	0		0	0	0		0	0	0.82		0	0	0
TR103933_c0_g1	0.14	0	0		0.4	1.23	0.45		0.54	0	0.59		0.24	0.65	0.57		0.87	1.01	1.42		1.2	0.92	0.29
TR103934_c0_g1	0	0	0.19		0.27	0	0.15		0	0	0		0.12	0.39	0.14		0	0.17	0		0	0	0
TR103949_c0_g1	0	0	0		0	0	1.1		0	0	0		0	0	0		0	0	0		0	0	0
TR103951_c0_g1	0.3	0	0.82		1.2	0.3	0		0	0	0.32		0	0.29	0		0	0.78	0.41		0	0	0
TR103953_c0_g1	1.52	0	0		0	0	0		0	0	0		0	0	0		0	0	0		0	0	0
TR103967_c0_g1	0	0.62	0.86		0	0	0.33		0	0	0		0	0	0.64		0	0	0		0	0	0
TR103982_c0_g1	0	0	0		0	0	0		0	0	0		0	0	0		0	0.75	0		0	0	0
TR103985_c0_g1	0	0	0		2.44	0	0		0	0	0		0	0	0		0	0	0		0	0	0
TR103986_c0_g1	0	0.77	0		0	0	0		0	0	0.41		0.31	0.74	0		0.52	1.04	1.6		0	0	0
TR104002_c0_g1	0	0	0		0	0	0		0	0.39	0		0.17	0	0		0	0	0.27		0	0	0
TR104008_c0_g1	0	0	0		0	0	0		0	0	0		0.32	0	0		0	0	0		0	0	0
TR104009_c0_g1	1.06	0.26	0		0.52	0.93	0.87		1.57	0.79	0.99		0.45	0.38	0.68		0.67	1.78	1.03		1.3	1.78	1.82
TR104010_c0_g1	0	0	0		0	0	0.74		0.33	0	0		0	0	0		0	0	0		0	0	0
TR104026_c0_g1	0	0	0.71		0.17	0.17	0.38		0	0.17	0		0	0.17	0.18		0.22	0	0.23		0.56	0	0
TR104032_c0_g1	0.31	0.77	0.42		0.3	1.23	0.67		0.3	1.06	0.17		0.79	0.15	0.8		0.39	0.38	1.21		0.84	0.29	0.32
TR104037_c0_g1	0	0	0		0	0	0		0	0	0		0.83	0.5	0.53		0	0	0		0	0	0
TR104038_c0_g1	0	0.33	0		0.33	0.33	0		0	0	0		0	0	0		0	0	0		0	0	0
TR104048_c0_g1	0	0	0		0.72	0	0		0	0	0		0	0	0		0	1.02	0		0	0	0
TR104050_c0_g1	0	0	0		0	0	0		0	0	0		0	0	0		0	2.25	0		0	0	0
TR104066_c0_g1	0	0.34	0		0	0	0		0	0	0		0	0	0.35		0	0.44	0		0.35	0	0.34
TR104067_c0_g1	0	0	0		0	0	0		0	0	0		0	1.63	0		0	0	0		0	0	0
TR104083_c0_g1	0	0	0		0.41	0.09	0.47		0	0.09	0.27		0	0	0.62		0.11	0	0.55		0.28	0.17	0.18
TR104085_c0_g1	0	0	0		0	0	0		0	0	0		0	0	0		1	0	1.03		0	0	0
TR10409_c0_g1	0	0	0		0	0	0		0	0	0		0	0	0		0	0	0		0	0	0
TR104097_c0_g1	0	0	0		0	0	0.99		0	0	0		0	0	0		0	0	0		0	0	0
TR1041_c0_g2	0	0	0		0	0	0		0	0	0		0	0	0		0	0	0.11		0.1	0	0
TR104101_c0_g1	0	0	0		0	0.32	0.18		0	0	0		0	0.15	0		0.21	0.2	0.42		0.18	0.31	0.17
TR104135_c0_g1	0	0	0		2.29	0	0		0	0	0		0	0.7	0		0	0	0		0	0	0
TR10415_c0_g1	0	0.69	0.48		0	0	0		0	0	0		0	0.66	0		0	0	0		0	0	0
TR104168_c0_g1	0	0	0		0	0	0		0	0	0		0	0	0.54		0	0	0		0	0	0
TR104190_c0_g1	0	0	0		0	0	0		0	0	0		0.25	0	0.63		0	0	0		0	0	0
TR104207_c0_g1	0	0	0		1.3	0	0		0	0	0		0	0	0		0	0	0		0	0	0
TR104216_c0_g1	0	0	0		0.18	0	0		0	0	0		0	0.52	0.19		0	0	0		0.19	0	0
TR104221_c0_g1	0	0	0		0	0	0		0	0	0		0.4	0	0		0	0	0		0	0	0
TR10423_c0_g1	0	0	0		0	0	0.46		0	0	0		0	0.2	0		0	0	0		0	0.2	0
TR10423_c0_g2	0	0	0		0	0	0		0	0	0		0.36	0	0		0.28	1.61	0		0.46	0.2	0
TR10424_c0_g1	22.01	13.34	23.9		6.65	13.11	15.12		13.77	9.59	10.85		14.28	12.3	6.06		10.54	13.1	10.78		9.62	11.38	10.17
TR104246_c0_g1	0	0.35	0		0	0	0		0	0	0		0	0	0		0	0	0		0	0	0
TR104258_c0_g1	0.81	0	0		0	1.58	0		0	0	0		0	0	0.81		1.16	0	1.19		0	0	0
TR104263_c0_g1	0	0	0		0.33	0.33	0		0	0	0		0	0	0.68		0	0.44	0		0	0	0
TR104295_c0_g1	0	0	0		0	0	0		0.31	0	0		0	0	0		0	0.43	0		0	0	0
TR104296_c0_g1	0	2.11	0		0.73	0	0		0	0	0		0	0	0.71		0	1.04	0		0	0	0
TR104314_c0_g1	0	0	0		0.79	0	0		0	0	0		0	0	0		0	0	0		0	0	0
TR104337_c0_g1	0	0.33	0		0	0.16	0.18		0.16	0	0		0	0.31	0		0.42	0	0		0	0	0
TR104363_c0_g1	0	0.26	0		0	0	0.28		0	0	0		0.22	0	0		0	0.16	0		0	0	0.41
TR104382_c0_g1	0	0	0		0	0	0		0	0	0		0	0	0		0	1.46	0		0	0	0
TR104388_c0_g1	0.48	0	0		0.48	0	0		0	0	0		0	0	0		0	0	0		0	0	0
TR104400_c0_g1	0	0	0		0	0	0		0	0	0		0	0	0.31		0	0	0		0	0	0
TR104404_c0_g1	0.15	0	0		0	0	0		0	0	0		0.13	0	0		0	0	0		0	0	0
TR10442_c0_g1	0	0	0		0	0	0		0	0	0		0	0	0		0	0	0		0	0	0
TR10442_c0_g2	0.67	0	0		0.68	0	0.66		0	0	0		1.53	0	0		0	0	0		1.29	0	0
TR104423_c0_g1	0	0.17	0.23		0	0	0		0	0	0		0	0.16	0		0	0	0.22		0	0	0
TR104425_c0_g1	0.22	0	0		0	0	0		0	0	0		0	0	0		0	0	0		0	0	0
TR104425_c0_g2	0	0	0		0	0	0		0	0	0		0	0.32	0		0	0	0		0	0	0
TR10443_c0_g1	0	0.47	0		0	0	0		0	0	0.5		0.38	0.91	0.48		0	0	0		0	0	0
TR10443_c0_g2	0	0	0.67		0	0	0		0	0	2.57		0	0	0		0	0	0		0	0	0
TR104464_c0_g1	0	0	0		0	0	0		0	0.55	0		0	0	0		0	0	1.91		0	0	0
TR10447_c0_g1	25.66	25.02	24.97		44.78	48.94	48.5		41.76	44.16	33.67		35.92	32.94	29.9		39.52	43.22	38.91		30.36	29.88	36.06
TR104481_c0_g1	0	0	0		0	0	0		0	0	0		0	0	1.29		0	0	0		0	0	0
TR104484_c0_g1	0.65	0	0		0.33	0	0		0	0	0		0	0	0		0	0	0		0	0	0
TR10449_c0_g1	0	0	0.18		0	0	0		0	0	0		0.12	0.25	0		0	0.1	0		0	0.14	0.15
TR10449_c0_g2	0.17	0.04	0		0.25	0.44	0.48		0.4	0.13	0.52		0.14	0	0.05		0.49	0.54	0.17		0.39	0.12	0.13
TR104511_c0_g1	0	0.23	0		0	0	0.25		0.22	0	0.5		0	0	0		0	0.6	0		0	0	0
TR104532_c0_g1	0	0	0		0	1.06	0		0	0	0		0	0	0		0	0	0		0	0	0
TR104551_c0_g1	0.17	0	0.7		0	0	0		0	0	0		0	0.16	0		0	0	0		0	0	0
TR104558_c0_g1	0.69	0.55	0		1.08	0	0		0	0	0		0	0	0		0	0	0		0	0	0
TR10456_c0_g2	2.53	1.26	0		0	0	0		0	0	0		0	0	0		0	0.91	0		0	0.53	0.6
TR104578_c0_g1	0	0	0		0.41	0	0.23		0	0	0.45		0	0.2	0		0	0.79	0.28		0	0.39	0
TR104604_c0_g1	0.45	0	0		0.45	0	0.24		0	0	0		0	0	0		0	0	0		0	0	0
TR104631_c0_g1	0.75	0	1.05		0	0.73	0		0	0.61	0		0	0	0		0	0	0		0	0	0
TR104634_c0_g1	0	0	0		0	0.47	0		0	0	0		0	0	0.48		0	0	0		0	0	0
TR10466_c0_g1	0.81	0	0		0	0	0		0	0	0		0	0.76	0		0	0	0		0	0	0
TR10466_c1_g1	0	0	0.65		0	0	0.92		0	0	0		0	0	0		0	0.15	0		0	0	0
TR10466_c2_g1	0	0	0		0	0	0		0	0	0		0	0	0		0	0	0		0	0	0
TR10468_c0_g1	0	0	0		0.32	0	0		0.05	0	0.06		0	0	0		0	0	0		0.06	0	0
TR10468_c0_g2	0	0	0		0.32	0	0		0.05	0	0.06		0	0	0		0	0	0		0.06	0	0
TR104687_c0_g1	0	0	0		0	0.38	0		0	0.34	0.8		0	0.36	0		0	0.51	0		0.39	0	0
TR104691_c0_g1	0	0.17	0		0.52	0	0.19		0	0	0		0	0.17	0		0	0	0.46		0.19	0	0
TR104719_c0_g1	0	0	0		0	0	0		0	0	0		0	0	0		0	0	1.56		0	0	0
TR104756_c0_g1	0	0	0		0	0.75	0		0	0	0		0	0	0		0	0.32	0		0	0.46	0
TR104772_c0_g1	0	0	0		0	0.82	0		1.4	0	0		0	0	0		0	0	0		0	0.68	0
TR104782_c0_g1	0	1.31	0		0	0	0		0	0	0		0	0	0		0	0	0		0	0	0
TR10481_c0_g1	0	0	0		0	0	0		0	0	0		0	0	0		0.17	0	0		0	0	0
TR10481_c0_g2	0	1.3	3.22		0	0.52	1.11		0.75	0.49	1.11		0	0.75	0.8		0.17	1.34	0.35		0.83	0.48	0.8
TR10482_c0_g1	0	0.4	0.06		0	0.13	0.05		0.09	0.14	0.29		0.19	0.08	0.32		0	0.05	0.39		0.25	0.04	0
TR104829_c0_g1	0.13	0	0.18		0	0	0.57		0	0.13	0.14		0.34	0.62	0.27		0	0.16	0.17		0.14	0	0
TR104870_c0_g1	0	0	0		0.81	0.27	0.87		0	0.26	0		0	0	0		0	0.35	0		0	0	0
TR104899_c0_g1	0.65	0	0		0	0	0		0	0	0		0.5	0	0		0	0	0		0	0	0
TR10490_c0_g1	0	0	0.66		0	0.24	0.13		0.36	0	0.13		0.42	1.04	0.37		0.31	0	0		0	0.12	0.38
TR10490_c0_g2	0	0.24	0		0.12	0.36	0.13		0	0.36	0.26		0.31	0.46	0.12		0.31	0	0		0.13	0.12	0.26
TR104902_c0_g1	0	0	0		0	0	0		0	0	0		0	0	0		0.67	1.35	0		0	0	0
TR104907_c0_g1	4.06	2.02	1.88		2.08	1.99	0.67		0	1.11	0		1.54	0.64	0		3.82	0	0.98		0	0.56	1.91
TR104913_c0_g1	0.25	0	0		0	0.51	0.27		0.48	0	0.27		0	0	0		0	0	0.34		0	0	0
TR10492_c0_g1	0	0	0		0	0	0		0	0	0		0	0	0		0	0	0		0	0	0
TR10492_c0_g2	0	0.84	0		0.42	0	0		0	0.75	0		0.34	0	0		0.57	0	0		0.43	0.37	0
TR104956_c0_g1	0	0	0.28		0	0.1	0		0	0	0.11		0.09	0	0		0.13	0.12	0		0	0	0
TR104993_c0_g1	0	0	0		0.54	0	0		0	0	0		0	0	0		0	0.35	0		0	0	0
TR105070_c0_g1	0	0	0		0	0	0		0	0	0.38		0	0.69	0.74		0	0.48	0		0	0	0
TR105075_c0_g1	0.25	0	0		0	0	0		0	0	0		0	0.24	0		0	0	0		0	0	0
TR10509_c0_g1	0.29	0.13	0		0	0.25	0.7		0	0	0		0.55	0.66	1.85		0	0	0		0.14	0.16	0
TR105094_c0_g1	0.71	0	0		0.36	0	0		0.33	0	0		0.29	0	0.36		0	0	0.49		0.73	0	0.36
TR105104_c0_g1	0	0	0		0	0	0		0	0	0		0.31	0	0		0.52	0	0		0	0	0
TR105109_c0_g1	0	0	0		0	0	0.48		0	0	0		0	0	0		0	0	0.65		0	0	0
TR105112_c0_g1	0.39	0.39	0.54		0	0	0.81		0	0	0		0	0	0		0	0	0.54		2.41	0	0
TR105124_c0_g1	0.44	0	0		0	0	0		0	0	0		0	0	0		0.59	0	0		0	0.38	0
TR105133_c0_g1	0	0	0		0	0	0		0	0	0		0	0.43	0.92		0	0	0.63		0	0	0
TR105138_c0_g1	0	0	0		0	0	1.53		0	0	0		0	0	0		0	0	0		0	0	0
TR105160_c0_g1	0.08	0.08	0.11		0.38	0.16	0.09		0.08	0.16	0.17		0	0.08	0.16		0.79	0.09	0.3		0.18	0.15	0.17
TR105161_c0_g1	0	0	0		0	0	0		0	0	0		0	0	0		0	0	0.52		0	0	0
TR105167_c0_g1	2.75	2.89	1.54		0.95	0.48	1.05		1.26	0.63	1.38		1.38	1.24	2.34		0.21	1.8	1.69		0.35	2.15	1.19
TR105193_c0_g1	0	0	0		0	0	0.94		0	0	0		0	0	0		0	0.63	0		0	0	0
TR105200_c0_g1	0	0.14	0.19		0	0	0		0.14	0.14	0		0	0	0		0	0.17	0.18		0	0.14	0
TR105264_c0_g1	0	0	0		0	0	0		0	0	0		0	0	0		0	1.76	0		0	0	0
TR105277_c0_g1	0	0.27	0		0.27	0.55	0.29		0	0.77	0.29		0.23	0.52	0.28		0.36	0	1.1		0	0.5	0
TR105298_c0_g1	0	0	0		0	0.31	0		0	0	0		0	0.29	0		0	0	0		0	0.28	0
TR105304_c0_g1	0	0	0.88		0	0	0		0	0	0		0.49	0	0		0	0	0		0	0	0
TR105308_c0_g1	0.3	0	0.41		0	0	0		0	0	0		0.24	0.28	0		0	0	0		0	0	0
TR105309_c0_g1	0	0	0		0	0.3	0.32		0.86	0.28	0		0	0	0.31		0	0	0		0	0.56	0.31
TR105322_c0_g1	0	0	0		0	0	0		0	0	0		0	0	0		0	0	0		0	0	0
TR105344_c0_g1	0	0.74	0.52		0	0	0		0	0	0		0	0.36	0.38		0	0.5	0		0	0	0
TR105359_c0_g1	0	0	0		0.82	0	0		0	0	0		0	0	0		0	0	0		0	0	0
TR105365_c0_g1	0	0	0		0	0	0		0	0	0		0	0	0		0	3.11	0		0	0	0
TR10538_c0_g2	0	0	0		0.25	0	0		0.13	0	0		0	0.37	0		0.33	0	0		0	0.13	0
TR105382_c0_g1	0	0	0		0	0	0.36		0	0	0		0	0	0		0	0.46	0		0	0	0
TR105388_c0_g1	0	0.69	1.92		0	0	0		0	0	0		0	0	0		0	0	0		0	1.14	0
TR10541_c0_g1	0.09	0.09	0		0	0	0		0	0	0		0	0	0.19		0	0	0.47		0	0	0
TR10541_c0_g2	0.09	0.09	0		0	0.36	0		0	0	0		0	0	0		0	0	0		0	0	0
TR105421_c0_g1	12.19	12.6	12.13		10.37	11.58	11.92		7.44	13.58	13.34		5.78	11.14	9.91		13.37	10.8	14.35		10.73	11.85	8.1
TR105422_c0_g1	0	0	0.23		0	0	0		0	0	0		0	0	0.17		0	0	0		0	0	0
TR105441_c0_g1	0	0	0		0	0	0.7		0	0	0		0	0	0		0	0	0		0	0	0
TR105461_c0_g1	0.32	0	0		0	0	0		0	0	0		0	0.31	0		0	0	0		0	0	0
TR105463_c0_g1	0	0	0		0	0.72	0.72		0	0	0		0	0	0		0	0	0		0	0	0
TR105467_c0_g1	0	0	0		0	0	0		0	0	0		0.39	0	0		0	0	0		0	0	0
TR10548_c0_g1	0	0.53	0		0.54	0.18	0.38		0.26	0	0.29		0	0.34	0.18		0.36	0.7	0		0.57	0	0
TR105493_c0_g1	0	0	0		0.69	0	0		0	0	0		0	0	0.68		0	0	0		0	0	0.64
TR105498_c0_g1	0	0	0		0	0	0		0	0	0		0	0	0		0	0	0		0	0	0
TR105514_c0_g1	0	0	0		0	0	0		0	0.87	0		0.4	0	0		0.69	0	0		0	0	0
TR105521_c0_g1	0	0	0		0	0	0		0	0.25	0		0	0	0		0	0.34	0		0	0	0
TR10554_c0_g2	0	0	0.12		0	0.09	0.12		0.26	0	0.18		0	0.08	0		0.11	0.31	0.44		0.15	0.44	0.26
TR105551_c0_g1	0	0	0		0	0	0		0	0	0		0.26	0.3	0		0.41	0	0		0	0	0
TR105576_c0_g1	0	0	0		0.21	0	0		0.2	0	0.22		0	0	0		0	0	0.83		0	0.2	0
TR105588_c0_g1	0	0.37	0		0	0	0		0	0	0		0	0	0		0	0	0		0	0	0
TR105591_c0_g1	0	0	0		0	1.42	0.3		0	0	0		0	0	0		0	0	0		0	0	0
TR105598_c0_g2	0	0	0		0	0	0		0	0	0		0	0	0.21		0	0	0		0	0	0
TR105630_c0_g1	0	0	0		0	0	0		0	0	0		0.35	0.41	0		0	0.59	0		0	0.38	0
TR105634_c0_g1	0	0	0		0.45	0	0		0	0	0		0	0.43	0		0	0.62	0		0	0	0
TR10564_c0_g1	0	1.69	0		0	0	0		0	0	0		0	0	0		1.23	0	0		0	0	0
TR105665_c0_g1	0	0	0		1.47	0	0		0	0	0		0	0	0		0	0	0		0	0	0
TR105668_c0_g1	0	0	0		0	0	0		0	0	0		0	0	0.7		0	0	0		0	0	0
TR105679_c0_g1	0.74	0	0		0.76	0	0.73		0	0	0		0	0	0		0	0	0		0	0	0
TR1057_c0_g1	0.92	0.69	1.34		0	0.58	1.05		0	0.51	0.93		0	0.55	0.47		0.66	0.73	0.89		0.55	0.77	0.44
TR1057_c0_g2	0.67	0	0		0.47	0	0		0.9	0	0		0.18	0	0		0	0	0		0	0	0
TR105701_c0_g1	0	0	0		0	0	0.42		0	0	0		0	0	0		0	0	0		0	0	0
TR105705_c0_g1	0	0	0		0	0	0		0	0	0		0	0	0.74		0	0	0.49		0	0	0
TR105714_c0_g1	0	0	0		0	0	0.69		0	0	0		0	0	0		0	0	0		0	0	0
TR105732_c0_g1	0	0	0		0.81	0	0.29		0	0	0.29		0	0	0		0.71	0.7	0		0.29	0	0
TR105734_c0_g1	0.38	0	0		0	0.37	0		0	0	0		0	0	0		0	0	0		0	0	0
TR105740_c0_g1	0	0	0		0.74	0	0		0	0	0		0	0	0		0	0	0		0	0	0
TR105747_c0_g1	0.26	0	0		0	0.26	0		0	0	0		0	0.49	0		0	0.16	0		0	0	0
TR105756_c0_g1	0	0	0.36		0	0	0.56		0	0	0		0	0	0		0	0.34	0		0	0	0
TR105807_c0_g1	0	0	0		0.45	0	0		1.22	0	0.47		0.72	0.86	0		0	1.23	1.25		0.91	0	0.44
TR105810_c0_g1	0	0	0		0	0.31	0		0	0	0		0	0	0		0.2	0.19	0.4		0	0	0
TR105817_c0_g1	0.21	0.21	0.88		0.63	1.71	0		0.62	0.41	0		0	0	0		0	0	0		0	0	0
TR105823_c0_g1	0.21	0.21	0		0.2	0	0		0	0	0.22		0	0	0		0	0	0		0	0	0
TR105835_c0_g1	0	0	0		0	0	0		0	0	0		0.48	0.59	0		0	0	0		0	0	0
TR105838_c0_g1	0	0	0		0	0	0.66		0	0	0		0	0	0		0	0	0		0	0	0
TR10584_c0_g1	8.96	14.07	6.52		5.25	4.67	4.82		12.09	8.68	15.9		13.1	19.77	11.04		12.9	11.05	4.82		9.5	8.22	10.4
TR10584_c0_g2	14.62	12.66	10.43		10.5	12.15	6.27		16.41	8.25	16.4		17.21	12.13	9.12		11.61	15.61	11.01		8.5	6.17	10.88
TR105845_c0_g1	0	0	0		1.58	0	0		0	0	0		0	0	0		0	0	0		0	0	0
TR105852_c0_g1	0	0	0		0	0	0		0	0	0		0	0	0.73		0	0	0		0	1.19	0
TR105858_c0_g1	0	0.35	0		0	0	0		0	0	0		0	0	0		0	0	0		0	0	0
TR10588_c0_g1	0	0	0		0.53	0	1.06		0.93	0.9	0.55		0.41	0	0		1.44	1.46	0.74		0.52	0.9	0.51
TR105891_c0_g2	0.46	0.45	0		0	0	0		0	0	0		0.45	0.87	0		0	0	0		0	0	0.57
TR105905_c0_g1	0	0	0		3.86	0	0		0	0	0		0	0	0		0	0	0		0	0	0
TR105933_c0_g1	0	0	0		0	0.59	0		0	0	0		0	0	0		0	0	0		0	0	0
TR105942_c0_g1	0	0	0.11		0.08	0.58	0		0.17	0.17	0.09		0	0.24	0.09		0.1	0.2	0.21		0	0.16	0.18
TR105944_c0_g1	0	0.81	0		0	0.27	0.29		0	0	0		0	0.26	0		0	0	0		0	0	0
TR105945_c0_g1	0	0	0		0	0.32	0		0	0	0		0	0	0.33		0	0	0		0	0	0
TR105958_c0_g1	0	0	1.79		0	0	0		0	0	0		0	0.41	0		0	0	0.6		0	0	0
TR10596_c0_g1	0	0	0		0	0.26	0		0	0	0		0	0	0.54		0	0	0		0	0	0
TR105963_c0_g1	0	0	0		0	1.2	0		0	0	0		0	0	0		0	0	0		0	0	0
TR105972_c0_g1	0	0	0		0	0	0		0	0	0.41		0	0	0.2		0	0.48	0.51		0	0.36	0
TR105973_c0_g1	0	0.4	0.56		0	0	0		0	0	0		0	0	0		0	0	0		0	0	0
TR105978_c0_g1	0.56	0	0		0	0	0		0	0	0		0.47	0.18	0		0	0	0		0	0	0
TR10598_c0_g1	0.7	0.12	0.32		0.45	0.23	0		0	0	0		0.1	0.11	0		0	0.42	0.3		0	0	0
TR10598_c0_g2	0.3	0.15	0.1		0.43	0.07	0.08		0	0.15	0.16		0	0.64	0.08		0	0	0.09		0	0.14	0.16
TR106022_c0_g1	0	0	0		0.4	0	0.41		0	0	2.1		0	0.38	0		1.07	0	1.1		0	0.35	0.4
TR106029_c0_g1	0	0	0		0.38	0	0.4		0.7	0.34	0		0	0	0		0.51	1.02	0		0	0	0
TR106034_c0_g1	0	0	0		1.86	0	0		1.49	0	0		0	0	0		0	0	0		0	0	0
TR106044_c0_g1	0	0	0		0.63	0	0		0	0	0		0	0	0		0	0	0.89		0	0	0
TR10605_c0_g1	0.15	0.16	0.04		0.11	0.05	0.24		0.08	0.05	0.18		0.12	0.17	0.2		0.04	0.1	0.12		0.24	0.02	0.02
TR106064_c0_g1	0	0	0		0	1.77	1.75		0	0.71	0		0	0	0		0	0	0		0.85	0	0
TR106077_c0_g1	0.64	0	0		0	0.64	0		0	0	0		0.26	0	0		0	0	0		0	0	0
TR10608_c0_g1	1.39	0.69	0		1.04	1.04	0		0	0	0		0.28	0	0.36		1.39	1.84	0.95		0.72	0	0.35
TR106089_c0_g1	0	0	0		0.76	0	0		0	0	0.4		0	0	0		0	1.01	1.03		0	0	0.75
TR106096_c0_g1	0	0	0		0	0.2	0.21		0	0	0		0.33	0	0.2		0.76	0.49	0.78		0.63	0.18	0.41
TR106105_c0_g1	0	0	0.11		0.08	0.08	0.09		0.08	0	0.09		0.14	0	0.09		0	0.1	0.11		0.09	0	0
TR106115_c0_g1	0.89	0.44	0		0	0	0		0	0	0		0.71	0	0		0	0	0		0	0	0
TR106133_c0_g1	0	0	0		0	0.21	0.22		0	0.2	0		0	0	0		0	0	0		0	0	0
TR106134_c0_g1	0.51	0	0		0	0	0		0	0	0		0	0	0		0	0	0		0	0	0
TR106158_c0_g1	0	0	0		1.4	0	0		0	0	0		0	0	0		0	0	0		0	0	0
TR106166_c0_g1	0	0	0		0	0.86	0.45		0	0	0		0	0	0		0	0.59	0		0	0	0
TR10617_c0_g1	0.51	0.76	0		0.52	1.11	0		0.74	0	1.34		0.95	0	1.14		0.77	0	0		1.35	0	0
TR10617_c0_g2	5.09	2.28	3.52		7.74	9.96	5.16		5.17	2.2	4.01		6.65	5.32	4.54		6.93	5.67	10.02		4.73	3.07	3.47
TR106170_c0_g1	0	0.15	0		0.46	0.47	0.17		0.46	0.46	0		0.4	0	0		0.2	0.19	0		0.68	0.15	0.33
TR106178_c0_g1	0	0	0		0	0	0		0	0	0		0	0	0		0	0	2.64		0	0	0
TR106181_c0_g1	0	1.59	0		0	0	0		0	0	0		0	0	0		0	0	0		0	0	0
TR106184_c0_g1	0.68	0	0		0	0	0		0	0	0		0	0	0		0	0	0		0.66	0	0
TR106193_c0_g1	0.58	0	0		0	0	0		0	0	0		0	0	0		0	0	0		0	0	0
TR106200_c0_g1	0	0	0		0	0	1.34		0	0	0		0	0	0		0	0	0		0	0	0
TR106203_c0_g1	0	0.4	0.55		0	0	0		0	0.36	0		0.32	0.38	0.41		0	0.54	0		0.41	0	0
TR106215_c0_g1	1.24	0	0		0	0	0		0	0	0		0	0	0.63		0	0	0		0	0	0
TR106221_c0_g1	0	0	0		0	0	1.03		0	0	0		0	0	0		0	0	0		0	0	0
TR106230_c0_g1	0	0	0		0	0	0		0	0	0		0	0	0		0	0	2.81		0	0	0
TR106249_c0_g1	0.62	0	0.42		0	0	0.17		0	0	0		0.13	0	0		0	0	0		0	0	0.16
TR106265_c0_g1	0	0.13	0.17		0.5	0.13	0.14		0.25	0.13	0.55		0.11	0	0		0	0	0		0.28	0	0
TR106266_c0_g1	0.74	0	0		0	0	0		0	0	0		0.3	0	0		0	0	0		0	0	0
TR106268_c0_g1	0	0	0		0	0	0.81		0.24	0	0		0	0	0		0	0.32	0		0.27	0.23	0
TR106273_c0_g1	0	0	0.43		0	0	0.26		0.69	0	0.51		0	0	0		0.42	0.61	0		0	0	0
TR106278_c0_g1	0	0	0		0	0	0		0.62	0.59	0.77		0	0	0		0	0	0		0	0	0
TR10628_c0_g1	0.18	0.24	0.08		0.09	0.39	0.26		0.09	0.16	0.13		0.24	0	0.25		0.19	0.18	0.31		0.03	0.12	0.07
TR106301_c0_g1	0.43	0	0		0	0	0		0	0	0		0.34	0	0		0	0	0.6		0	0	0
TR106336_c0_g1	0.33	2.62	0.9		0	0.33	0.34		0	0	0		0.54	0	0		0	0	0		0	0	0
TR10635_c0_g1	0.08	0.08	0		0.3	0.31	0.09		0.1	0.4	0		0.14	0.15	0.41		0.2	0.28	0.4		0	0.38	0.25
TR10636_c0_g1	0.52	0.13	0.54		0	0.39	2.2		0	0.63	0.14		0.33	0.37	0.54		0.16	0	0		0	0.49	0
TR106362_c0_g1	0	0	0		0	0	0		0	0	0		0.45	0	0		0	0	0		0	0	0
TR106372_c0_g1	0.68	0	0		0	0	0		0	0	0		0	0	0		0	0	0		0	0	0
TR106388_c0_g1	0	0	0		0	0	0.43		0	0	0		0	0	0		0	0	1.73		0	0	0
TR106394_c0_g1	0	0.5	0		0.51	0	0		0	0	0		0	0	0		0	0	0		0	0	0
TR106413_c0_g1	0	0.73	0		0.48	0	0.26		0.47	0	0.26		0.81	0	0.75		0.32	0	0.32		0.26	0.23	0
TR106431_c0_g1	0	0	0		0	0	0		0	0	0		0	0	0		0	0	0		0	0	0
TR106436_c0_g1	0	0	0		0.37	0	0		0	0	0		0	0	0		0.5	0.49	0		0	0	0
TR106451_c0_g1	0	0	0		0	0	0		0	0	0		0.29	0	0.74		0	0	0		0	0	0
TR106478_c0_g1	0	0.59	0.4		0	0.29	0		0	0	0		0	0	0		0	0	0		0	0	0
TR106483_c0_g1	0	0	1.14		0	0	1.47		0.53	0.52	0.3		0	0	0.28		1.09	0.36	0.37		0.29	1.02	0.28
TR10649_c0_g3	0	0	0		0	0.31	0.63		0	0	0		0	0	0		0.25	0	0.37		0	0	0
TR106491_c0_g1	0	0	0		0	0	0		0	0	0		0	0.84	1.77		0	0	0		0	0	0
TR106504_c0_g1	0	0	1.92		0	0	0.68		0	0	0		0	0	0		0	0	0		0.66	0	0
TR106517_c0_g1	0.22	0	0		0.86	0	0.23		0	0	0.23		0.18	0	0		0	0	0.29		0	0	0
TR106534_c0_g1	0.64	0	0		0	0	0		0	0	0		0	0	0		0	0	0		0	0	0
TR106551_c0_g1	0	0	0		0	1.16	0		0	0	0		0	0	0		0	0	0		0	0	0
TR106555_c0_g2	0	0	0		5.31	0	0		0	1.06	1.58		0	1.24	0		1.18	3.48	6.72		0	0	0
TR106557_c0_g1	0	0	0		0	1.12	0		0	0	0		0	0	0		0	0	0		0	0	0
TR10656_c0_g2	1.19	0	0		5.17	3.56	2.14		4.71	1.15	3.78		1.01	3.23	2.03		3.21	2.68	1.64		2.03	3.71	4.54
TR106577_c0_g1	0	0	0		0	0	0		0.79	0	0.46		0	0.83	0.88		0.59	1.18	0.6		0	1.53	0.43
TR10658_c0_g1	1.57	0.7	0.12		0.26	1.06	0.1		0.77	0.33	0.28		1.07	0.68	0.27		0.74	1.16	0.11		0.29	0.76	1.04
TR10658_c0_g2	0.41	0.19	0.27		0.38	0	0.21		0.32	0.13	0		0	0	0.3		0.41	0.13	0.63		0.32	0.21	0
TR106580_c0_g1	0	0	0		0.26	0	0.84		0	0	0		0	0	0		0	0.34	0.35		0.56	0	0
TR106581_c0_g1	0	0	0		0	0	0.64		0	0	0.67		0	0	1.29		0.9	0	0		0	1.07	0
TR106591_c0_g1	0	0.14	0		0	0.14	0		0	0	0		0	0.14	0		0	0	0		0	0	0
TR106593_c0_g1	0	0	0		0	0	0.47		0	0	0		0.37	0.88	1.41		0	0.63	0		0	0	0
TR106597_c0_g1	0	0	0		0	0	0		0	0	0		0	0	0.75		0	0	1.1		0	0	0
TR10661_c0_g2	18.34	23.3	20.4		6.77	17.91	14.37		15.59	14.27	14.55		8.82	12.49	13.99		13.57	12.96	16.02		9.08	10.81	8.22
TR106624_c0_g1	0	0	0		1.06	0	0		0	0	0		0	0	0		0	0	0		0	0	0
TR106628_c0_g1	0	0	0		0	0	0.49		0	0	0		0	0	0.48		0	0	0		0	0	0
TR106676_c0_g1	0	0.66	0		0	0	0		0	0	0		0	0	0.67		0.93	0.96	0		0	0	0
TR106695_c0_g1	0	0.34	0		0.68	0	0		0	0	0		0	0	0		0	0	0		0	0	0
TR106702_c0_g1	0	0.24	0		0.24	0	0.26		0	0	0		0	0.23	0		0	0	0		0	0	0
TR106727_c0_g1	0	0	0		0	0	0		0	0	0		0.19	0	0.23		0	0	0		0	0	0
TR10673_c0_g1	0.77	0	0.42		0.15	0.31	0.33		0	0	0		0.39	0.44	0.48		0.59	0.57	0.4		0.33	0.44	0
TR10674_c0_g2	0.43	0	0		0	0	0.41		0	0	0		0	0	0		0.28	0	0.14		0	0	0
TR10674_c0_g3	0	0.21	0		0.63	0.21	0.41		0	0.41	0.91		0	0	0		0.55	0	0.14		0.69	1	0
TR106761_c0_g1	0	0.51	0		0	0	0		0	0	0		0	0	0		0	0	0		0	0	0
TR106769_c0_g1	0	0	0		0	0	0.37		0	0	0		0	0	0		0	0.95	0		0	0	0
TR10677_c0_g1	0.33	0	0		0	0	0.18		0	0	0		0	0	0		0	0	0		0	0	0
TR106772_c0_g1	0	0.27	0		0	0.27	0		0	0	0		0	0	0		0	0	0		0	0	0
TR106797_c0_g1	0	0	0		0.87	0	0.81		0	0	0		0	0	0		0	0	0		0	0	0
TR106797_c0_g2	0	0	0		0	0	0		0	0	0		0	0	0		0	0	0		0	0	0
TR106800_c0_g1	0	0	0		0	0	0.14		0.13	0	0		0	0	0		0.5	0	0.17		0	0	0
TR106808_c0_g1	0	0	0		0	0	0		0.19	0.19	0		0	0.19	0.41		0	0	0.26		0	0	0.21
TR106808_c0_g2	0	0.24	0		0	0	0		0	0	0		0	0	0		0	0	0		0	0	0
TR106810_c0_g1	0	0	0		0	0	0		0	0	0		0	0	0		0	0	0		0	0	0.7
TR10682_c0_g1	0	0	0.27		0.39	0.2	0		0.19	0.58	0.64		0.67	0.38	0.41		0	0.25	0.26		0	0.19	0.62
TR10682_c0_g2	0.3	0.3	0		0.89	0	0.63		0.28	0	0		0.25	0.57	0.61		0.39	0.39	0.4		0.94	0.27	0.3
TR106829_c0_g1	0	0	0		0	0	0		0	0	0		0	0.43	0.45		0	0	0		0	0	0
TR106835_c0_g1	0	0.6	0		0	0	0		0	0	0		0	0	0		0	0	1.74		0	0	0
TR106841_c0_g1	0	0.47	0		0	0.47	0		0	0	0		0.38	0	0		0.65	0	0		0	0	0
TR106842_c0_g1	1.31	0	0		0	0	1.3		0	1.08	0		0	0	0		0	0	0		0	0	0
TR106846_c0_g1	0	0	0		0	0	0		0	0	0		0	0	0		0	0	1.63		0	0	0
TR10685_c0_g1	0.74	0	1.03		0.76	0	0		1.89	0	0.77		0	1.4	0		0	1.1	6.49		2.12	4.85	2.77
TR10688_c0_g2	0	0.34	0.94		2.06	2.05	1.8		1.28	1.54	1.09		0.28	0.33	0.35		0.46	0.45	0.47		0.71	0.93	0.69
TR10692_c0_g1	2.89	6.44	3.51		19.52	27.47	20.15		19.28	9.42	13.16		16.26	12.04	11.26		10.19	8.23	20.77		26.17	17.5	16.14
TR10692_c0_g3	5.96	4.11	7.94		8.76	14.37	17.66		9.69	9.98	14.67		8.38	11.49	13.79		13.67	14.47	9.53		11.94	7.96	11.57
TR106929_c0_g1	0	0	0		0	0	0		0	0	0		0	0	0		0	2.1	0		0	0	0
TR106932_c0_g1	0	0	0		0	0	0.51		0	0	0		0	0	0		0	0	0		0	0	0
TR10695_c0_g1	0.5	0.44	0.81		0.48	0.94	0.33		0.4	0.81	0.48		0.13	0.09	0.21		0.68	0.12	0.5		0.39	0.29	0.48
TR106967_c0_g1	0	0	0		0	0	0		0	0.59	0		0	0	0		0	0.42	0		0	0	0
TR106968_c0_g1	0	0	0.35		0	0	0		0	0	0		0.21	0.49	0		0	0	0		0	0	0
TR106976_c0_g1	0	0	0		0.63	0	0.18		0	0.63	0		0	0	0		0	0	0.21		0	0	0
TR106989_c0_g1	0	0	0		0.89	0	0		0	0	0		0	0	0		0	1.31	0		0	0	0
TR10699_c0_g2	0	0	0		0.6	0.3	0.95		0	0	0.32		0	0	0		0.79	0	0.41		0.31	1.1	0
TR107005_c0_g1	0	0	0		0.91	0	0		0	0	0		0	0	0		0	0	0		0	0	0
TR107013_c0_g1	0	0	0		0.77	0.73	0		0	0	0		0	0	0		0	0	0		0	0	0
TR107015_c0_g1	0	0	0.42		0.3	0	0.32		0	0	0		0	0	0		0	0	0		0	0	0
TR10705_c0_g1	0	0	0		0	0	0		0	0	0		0	0	0		0	0	0		0	0	0
TR10705_c0_g2	0	0	0		0	0	0.98		0	0	0		0	0	0		0	0	0		0	0	0
TR10705_c1_g1	0	0	0		0.21	0	0		0	0	0		0	0	0		0.14	0.39	0		0	0	0
TR107055_c0_g1	0	0	0		0	0	0		0	0	0		0.33	0	1.24		0	0	0		0	0	0
TR10706_c0_g2	0	0	0		0.62	0	0		0	0	0		0	0	0.61		0	0.87	0		0.79	1.54	0
TR10706_c0_g3	0	0	0		0.6	0	0		0.52	0	0		0	1.68	0.6		2.47	1.68	0		1.54	1	3.96
TR107088_c0_g1	0	0	0.8		0	0	0		0	0	0		0	0	0		0	0	0		0	0	0
TR107094_c0_g1	0	0	0		0	0	0		0	0	0		0	0.62	0		0	0	0		0	0	0
TR107104_c0_g1	0	0	0		0	0	0		0	0	0		1.04	0.98	1.26		1.32	1.54	0.27		1.54	0.58	0.21
TR10712_c0_g1	47.84	30.22	57.43		2.97	2.13	4.98		15.44	8.83	5.3		39.3	62.4	86.65		7.21	8.53	3.16		5.53	12.49	18.99
TR107142_c0_g1	0.6	0	0		0	0	0		0	0	0		0	0	0		0	0	0		0	0	0
TR107162_c0_g1	0	0	0		0	0.59	0		0	0	0		0	0	0		0	0.85	0		0	0	0
TR107175_c0_g1	0	0	0		0	0	0		0	0	0		1.21	0	0.82		0	0	0		0.77	0	0
TR10718_c0_g1	0	0	0		0	0	0		0	0	0		0	0.38	0.41		0	0	0		0	0.36	0
TR10718_c0_g2	0.36	0.18	0		0	0	0		0	0	0		0	0	0		0	0	0		0	0	0
TR10719_c0_g2	0	0	0		0	0	0		0	0	0		0	0	0		0	0	0		0	0	0
TR107192_c0_g1	0	0	0		0	0	0.53		0	0	0		0	0	1.06		0	1.46	0		0	0	0
TR107200_c0_g1	0	0	0		0	0	0.84		0	0	0		0	0	0		0	0	0		0	0	0
TR107203_c0_g1	0	0	1.94		0	0	0		0	0	0		0	0	0.7		0	1.02	0		0	0	0
TR107206_c0_g1	0	0	0		0	0	0		0	0	0		0	0	1.04		0	0	0		0	0	0
TR10722_c0_g1	0.18	0	0		0.53	0.18	0.19		0	0.35	0		0	0.51	0		0	0.45	0		0	0.17	0
TR107249_c1_g1	0	0.38	0		0	0.38	0.39		0	0	0		0	0	0		1.02	0	0		0	0.34	0
TR107253_c0_g1	0	0	0.38		0.27	0.27	0		0	0.26	0		0	0	0		0	0	0		0	0	0
TR107280_c0_g1	0.19	0	0		0.38	0.57	0		0.19	0	0.2		0.16	0	0.2		0	0.24	0		0.21	0	0
TR107288_c0_g1	0	1.19	0		0	0.4	0		0	1.08	0.85		0	0.76	0		0.54	0	0		1.23	0	0
TR107312_c0_g1	0	0	0.68		0	0	0		0	0.85	0		0	0	0.5		0	0	0		0	0	0
TR107315_c0_g1	0.22	0	0.3		0	0	0		0.21	0	0		0	0	0		0	0	0		0	0.2	0
TR107337_c0_g1	0	0	0.41		0.29	0	0.31		0	0	0.31		0	0.28	0.3		0	0	0		0	0.54	0
TR10738_c0_g1	0	0	0		0	1.74	0.9		0	0	0		0	0	0		0	0	0		0	0	0
TR10738_c0_g2	0	0	0		0	0	0		0	0	0		0	0	0		0	0	0		0.44	0	0
TR107396_c0_g1	0	0	0		0	0	0		0	0	0		0	0	0		0	0	0		0	0	0
TR107398_c0_g1	0	0	1.14		0	0	0		0	0	0		0.23	0	0		0	0	0		0	0	0
TR107406_c0_g1	0	0	0		0	0	0		0	0	0		0.23	0.26	0		0	0	0		0	0	0
TR107409_c0_g1	0	0	0		0	0	0		0	0	0		0	0	0		1.87	0	0		0	0	0
TR107415_c0_g1	0	0	0		0	0	0		0	0	0		0	0	0.88		0	0	0		0	0	0
TR107424_c0_g1	0	0	0		0	0	0		0	0	0		0.38	0	0		0	0	0		0	0	0
TR10744_c0_g2	0	0.38	0		1.15	0	0		0	0	0		0.31	0	0		0.51	1.02	0.52		0	0	0
TR107442_c0_g1	1.76	0	0		0	0	0		0	0	0		0	0	0		0	0	2.6		0	0	0
TR107458_c0_g1	0.64	0	0		0	0	0		0	0	0		0.53	0	0		0	0	0		0	0	0
TR10747_c0_g1	0	0	0.37		0	0	0.14		0	0.13	0.14		0	0	0.14		0	0.17	0		0	0.12	0
TR10747_c0_g2	0	0	0.37		0.27	0	0.14		0	0.13	0.14		0	1.55	0.14		1.42	0.17	0.36		0	0.12	0.83
TR10748_c0_g1	0.41	0	0		0.13	0.27	0		0.27	0.17	0.15		0.24	0.34	0		0.17	0	0		0.29	0.26	0.14
TR107483_c0_g1	1.78	0	0		0	0	0		0	0	0		0	0	0		0	0	0		0	0	0
TR107563_c0_g1	0	0	0		0	0	2.84		0	0	0		0	0	0		0	0	0		0	0	0
TR10757_c0_g1	0.39	0	0		0	0	0		0	0	0		0	0.38	0		0	0.53	0		0	0	0
TR10757_c0_g2	0	0.23	0		0	0	0		0	0	0		0	0	0		0	0	0		0	0	0
TR107591_c0_g1	0.53	0.26	0		0.26	0	0.84		0	0	0		0	0	0.27		0.34	0.34	0.35		0	0	0
TR107595_c0_g1	0.21	0.42	0.58		0.21	0	0.23		0	0	0		0	0	0.66		0.28	0	0		0	0	0
TR107596_c0_g1	0.18	0.18	0		0	0	0		0	0	0		0.16	0.18	0		0	0	0		0	0	0
TR10760_c0_g1	0	0.51	0		0.77	0.26	0.27		0.25	0	0.27		0	0	0		0	0.33	1.03		1.91	0	0
TR107606_c0_g1	1.38	0	0		0.71	0	1.36		0	0.57	0		0	0	0		0	0	0		0	0	0
TR107630_c0_g1	0	0	0		0	0	0		0	0	0		0	0	0		0	0	0		0	0	0
TR107645_c0_g1	0.43	0	0		0	1.28	0		0	1.14	0.91		0	0	1.75		0	0	0		0.44	0	0
TR107657_c0_g1	0.6	0	0		0	0	0		0	0	0		0	0	0.6		0	0	0		0	0	0
TR107664_c0_g1	0.59	0	0.4		0.29	0.29	0		0.28	0.55	0		0.49	0	0		0.39	0	0		0	0.27	0
TR107667_c0_g1	0	0.37	0		0	0	0		0.34	0	0.39		0.3	0	0.38		0	0	0		0	0	0
TR107681_c0_g1	0	0	0		0	0	0		0	0	0		0	0	0		1.72	0	0		0	0	0
TR10769_c0_g1	10.52	6.2	18.11		5.45	10.98	5.13		7.44	12.32	10.36		0	0	0		0	0	0		0	0	0
TR10769_c0_g2	9.35	6.2	8.18		5.9	5.28	9.83		13.71	11.17	27.13		13.85	19.32	12.33		5.76	14.12	18.75		6.78	14.92	15.16
TR10771_c0_g1	0.46	0	0		0	0	0		0	0	0		0	0	0		0	0	0		0	0	0
TR107739_c0_g1	0	0	0		0	0	0		0	0	0		0	0.83	0.88		0	0	0		0	0	0
TR10775_c1_g1	0	0	0		0	0	0		0	0	0		0	0	0		0	0	0		0	0	0
TR107752_c0_g1	0	0	0		0	0	0.34		0	0	0		0	0.31	0.33		0	0	0		0	0.29	0
TR107765_c0_g1	0	0	0		0.47	0	0.47		0	0	0		0	0.44	0		0	0	0		0	0	0
TR107772_c0_g1	0	0	0		0	0	0.45		0	0	0		0	0	0		0	0	0		0	0	0
TR10779_c0_g1	0	0.92	0		0	0	0		0.76	0	0		0	0	0.92		0	0	0		1.71	1.46	4.21
TR10779_c0_g2	0	0	0		0	0	0		0	0	0		0	0	0		0	0	0		0	0	0
TR107802_c0_g1	0	0	0		0	0.48	0		0	1.7	0		0	0	0		0	0	0		0	0.42	0
TR107807_c0_g1	0.78	0	0		0	0	0		0	0	0		0.58	0	0		0	0	0		0	0	0
TR10782_c0_g2	0	0	0		0	0	0		0	0	0		0	0	0		0	0	0		0	0	0
TR10783_c0_g1	0	0.47	0		0.48	0	0.96		0	0.41	0		0	0.22	0		0	0	0		0	0	0
TR10783_c0_g2	0	0	0		0	0	0		0	0.41	0		0	0.22	0.96		0	1.3	0		0	0	0
TR107834_c0_g1	0.56	0	0		0.57	3.33	3.39		0.99	2.87	1.77		0.87	0.53	1.71		0.78	0.8	1.6		1.11	0.48	0
TR107854_c0_g1	0	0	0		0	0	0		0	0	0		0	0	0		0	1.4	0		0	0	0
TR107866_c0_g1	0	0	1.11		0.41	0	0		0	0	0		0	0	0		0	0	0		0	0	0
TR107869_c0_g1	0	0	0		0	0	0		0	0	0		0	0	0		0	1.99	0		0	0	0
TR107891_c0_g1	0.82	0.81	0		0	0.8	0		0	0.65	0		0	0	0		0	0	0		0	0	0
TR10790_c0_g1	0	0.52	0		0	0	0		0	0	1.11		0	0	0		0	1.48	0		0	0.45	0
TR107911_c0_g1	0	0	0		0.66	0	0		0	0	0		0	0	0		0	0	0		0.15	0	0
TR107913_c0_g1	0	0	0		1.17	0	0.58		0	0	0		0	0	0		0	0	0		0	0	0
TR107921_c0_g1	0	0.37	0.26		0.76	0	0.39		0.35	0	0.4		0	0	0		0	0.5	0		0	0	0
TR107921_c0_g2	0	0	0.26		0	0	0		0	0	0		0	0	0		0	0.5	0.52		0.39	0.34	0
TR107955_c0_g1	0	0	0		0	0	0		0	0	0		0.95	0	0		0	0	0		0	0	0
TR107958_c0_g1	0	0	0		0	0	1.02		0	0	0		0	0	0		0	0	0		0	0	0
TR107959_c0_g1	0.77	0	0		0.79	0	0		0	0	0		0	0	0		0	0	0		0	0	0
TR107973_c0_g1	0	0	0		0	1.22	0		2.16	0	0		0	0	0		0	0.89	0.89		0	0.52	0
TR10798_c0_g1	0	0	0		0	0	0		0.07	0	0		0.15	0	0.45		0.09	0.13	0		0.08	0.34	0
TR10798_c0_g3	0	0	0		0	0.14	0		0	0	0.15		0	0	0		0	0	0.09		0	0	0
TR10799_c0_g1	0	0	0		0	0.36	0		0	0	0		0	0.17	0		0	0	0		0	0	0
TR107994_c0_g1	0	0.23	0.31		0.22	0	0		0.22	0	0.24		0.38	0.87	0		0	0	0		0	0	0
TR108038_c0_g1	0	0	0		0.41	0.41	0		0	0.37	0		0	0.39	0		0	0.56	0		0	0.36	0
TR108042_c0_g1	0	0	0		0	0.34	0.12		0	0.11	0.12		0	0.22	0.12		0.29	0.14	0		0.25	0.22	0
TR108061_c0_g1	0	0	0		0	0.38	0		0	0	0		0.31	0	0		0	0	0		0	0.35	0
TR108085_c0_g1	0	0	0		0	0	0		0	0.46	0.26		0.2	0.23	0		0.31	0	0		0	0	0
TR108088_c0_g1	0.85	0.21	0		0	0	0		0	0	0		0.54	0	0		0	0	0		0	0	0
TR108108_c0_g1	0	0	0		0.52	0	0.56		0	0	0		0	0	0		0	0	0		0	0	0
TR108114_c0_g1	0	0	0		1.22	0	0.6		0	0	0		0	0	0		0	0	0		0	0	0
TR108118_c0_g1	0	0	0		0	0	0		0	0.62	0		0	0	0		0	0.45	0		0	0	0
TR108141_c0_g1	0	0	0		0	0	0		0	0	0		0.5	0.62	0		0	0	0		0	0	0
TR108158_c0_g1	0	0.5	0.69		0.51	0.99	1.02		0.9	0	0		0	0	0.51		1.37	1.39	0.7		2	0	0.49
TR108179_c0_g1	0	0	0		0.47	0	0		0	0.4	0		0	0	0		0	0	0		0	0	0
TR108196_c0_g1	0.17	0.51	0		0	0.17	0		0	0.17	0.18		0	0	0		0	0.21	0		0	0	0
TR108279_c0_g1	0.21	0	0.29		0	0	0		0	0	0		0	0.2	0		0	0	0		0	0	0
TR108289_c0_g1	0	0	0		0	1.77	0		0	0	0		0	0	0		0	0	0		0	0	0
TR108295_c0_g1	0	0	0		0	0.29	0		0	0	0		0.24	0	0		0	0	0		0	0	0
TR108307_c0_g1	0	0	0		0.59	0.6	0.43		0.78	0.58	1.71		0.68	0	0.21		0	0.25	0.26		0.86	0.38	0.42
TR108314_c0_g1	0	0	0		0	2.15	0		0	0	0		0	0	0		0	0	0		0	0	0
TR10835_c0_g1	0	0	0		0	0	0		0	0	0		1.53	1.9	2.2		4.09	2.78	2.15		2.3	3.53	2.37
TR108355_c0_g1	0	0	0		0	0.81	0		0	0	0		0	0	0		0	0	0		0	0	0
TR10836_c0_g2	1.41	0.94	1.29		0.47	2.11	2.77		1.13	0.9	1.76		1.18	0.9	1.21		0.31	1.49	2.82		1.5	0.88	0.49
TR108367_c0_g1	0.56	0	0		0.57	0	1.12		0	0	0		0	0	0		0	1.57	0		0	0.47	0
TR10837_c0_g1	0	0	0		0	0	0		0	0	0		0	0	0		0	0	0		0	0	0
TR108393_c0_g1	0	0	0		0	0	0.83		0	0	0		0	0	0		0	0	0		0	0	0
TR1084_c0_g1	48.02	125.03	41.31		21.42	19.93	33.63		83.62	79.58	122.25		147.74	196.43	79.54		63.95	72.58	31.52		46.46	59.82	108.52
TR108406_c0_g1	0	0	0		0	0	0.73		0	0	0		0.56	0	0		0	0	0		0	0	0
TR108433_c0_g1	0	0	0		0	0.93	0		0	0	0		0	0	0		0.3	0	0		0	0	0
TR10844_c0_g1	1.72	3.42	2.37		1.3	0	2.66		3.92	1.14	3.63		0.34	1.64	1.31		0.58	2.92	2.98		0.44	1.89	2.55
TR10844_c0_g2	11.94	10.36	19.8		21.58	20.6	21.02		27.35	24.33	35.87		14.08	14.48	26.22		23.48	29.78	27.74		11.04	30.04	20.52
TR10845_c0_g1	0.07	0	0.3		0	0.11	0.12		0.07	0	0.06		0	0.05	0.13		0	0.06	0		0.12	0	0.07
TR108462_c0_g1	0	0	0		0	0	0		0	0.22	0		0	0	0		0	0	0.31		0	0	0
TR108468_c0_g1	0	0	0		1.47	0	0		0	0	0		0	0	0		1.02	0	0		0	0	0
TR108469_c0_g1	0	0.32	0		0	0	0		0	0	0		0.97	0.16	0		0	0.4	0		0	0	0
TR108492_c0_g1	0	0	0		0.61	0	0		0	0	0		0	0	0		0	0	0		0	0	0
TR1085_c0_g1	0.75	0	0		0	0	0		0.64	0.61	0		0	0	0		0	0	0		0	0	0
TR108529_c0_g1	0	0	0		0	0	0.48		0	0	0		0	0	0		0	1.28	0		0	0	0
TR108532_c0_g1	0	0	0		0	0	0		0	0	0		0	0	0		0	0	0		0	0	0
TR108556_c0_g1	1.4	0.6	0.55		0.2	0.4	0		0.97	0.39	0.43		0	0.38	0.41		0.52	0.25	0.53		0.22	0.19	0
TR108589_c0_g2	0	0	0		0	0	0		0	0	0		0	0	0		0	0	0		0	0	0
TR10860_c0_g1	0.25	0	0.68		0.24	1.12	0.96		1.85	0.75	1.47		1.07	1.19	2.32		0.47	0.61	0.97		0.55	1.44	1.72
TR10863_c0_g1	1.56	9.29	0		0.8	13.67	2.28		0	0.62	0		1.16	2.95	2.34		2.23	3.48	3.43		2.21	0	0
TR10863_c0_g2	2.19	2.17	0.76		12.23	28.6	14.88		1.94	2.33	0		2.13	0.52	2.77		9.84	6.93	10.06		1.62	0.93	2.11
TR108647_c0_g1	0	0	0		0	0	0		0	0	0		0.4	0	0.52		0	0	0		0	0	0
TR108655_c0_g1	0.31	0.31	0		0	0	0		0	0	0		0.25	0	0		0	0	0		0	0	0
TR108668_c0_g1	0	0	0.53		0	0.19	0		0	0	0		0	0	0		0	0	0		0	0	0
TR10867_c0_g1	0	0	0		0	0	0		0	0	0		0	0	0		0	0	0.48		0	0	0
TR10867_c0_g2	0	0	0		0	0	0		0	0	0		0	0	0		0	0	0		0	0	0
TR108675_c0_g1	0	0.57	0		0	0	0		0	0	0		0	0.55	0		0	0	0		0	0	0
TR108694_c0_g1	0	0.6	0.83		0	0	0		0	0	0		0	0	0		0	0	0		0	0	0
TR108696_c0_g1	0.89	0	0		0	0	0		0	0	0		0	0.84	0		0	0	0		0	0	0
TR108725_c0_g1	0	0.64	0		0	0	0.64		0	0	0		0	0	0		0	0	0		0	0	0
TR108743_c0_g1	0	0	0		0	0.28	0		0	0	0		0	0.27	0.29		0.75	0	0		0	0	0
TR10877_c0_g1	0	0	0		1.74	0	0		1.4	0	0.88		0	0	2.53		1.21	0	2.49		0.79	0.68	0
TR10877_c0_g2	2.53	1.67	1.17		1.74	0	0		2.11	2.66	0.88		0.62	0	1.68		1.21	0	0		1.57	0.68	0
TR108777_c0_g1	0	0	0		0	0.3	0		0	0	0		0	0	0		0	0	0		0	0	0
TR108778_c0_g1	0	0	0		0	0.27	0		0	0	0		0	0	0		0	0	0		0	0	0
TR108832_c0_g1	0	0.52	0		0	0	0.53		0	0	0		0	0	0		0	0	0		0	0	0
TR108865_c0_g1	0	0	0		0	1.6	0		0	0	0		0	0	0		0	0	0		0	0	0
TR108883_c0_g1	0	0	0		0.63	0	0		0	0	0		0.48	0	0		0	0	0		0	0	0
TR10889_c0_g1	0	0.33	0		0.33	0	0		0	0	0.35		0.27	0.31	0.67		0	0	0		0	0	0
TR108912_c0_g1	0	0	0.52		0	0	0		0.35	0.34	0		0.3	0	0.38		0	0	0		0	0	0
TR108937_c0_g1	0	0	0		0	0	0		0.34	0	0		0.29	0.35	0		0	0	0		0	0	0
TR108951_c0_g1	0	0	0		0	0	0		0	0	0		0	0.31	0.33		0	0.84	0.87		0.34	0.59	0
TR108978_c0_g1	0	0.47	0		2.37	2.78	0.48		0.84	0.82	0		1.49	2.67	0.95		3.84	0.64	1.96		1.88	0.82	0
TR109046_c0_g1	0	0	0		0	0	0.86		0	0	0		0	0	0.9		0	0	0		0	0	0
TR109082_c0_g1	0	0	0		0	0	0		0	0	0		0	0	0		0.62	0	0		0	0	0
TR109099_c0_g1	0	0	0		0	0	0		0	0	0		0	0	0		0	1.57	0		0.55	0	0
TR109132_c0_g1	1.17	0	0		0	0	0		0	0	0		0	0	0		0	0	0		0	0	0
TR109147_c0_g1	0	0.41	0		0	0	0		0	0	0		0.33	1.96	0		1.11	0	0		0	0	0
TR10915_c0_g1	0	0	0		0	0	0		0.7	0.59	0		0.1	0	0		0.51	0.28	0.37		0.32	0.57	0
TR10915_c0_g2	0	0.06	0		0	0.12	0.13		0	0	0.25		0	0.06	0		0	0	0		0	0	0.13
TR10923_c0_g1	0.07	0	0		0.29	0.6	0.74		1.12	0.98	1.12		0.19	0.43	0.39		0.28	0.71	0.57		0.5	0.66	0.56
TR109230_c0_g1	0.12	0.48	0.33		0	0	0		0	0	0		0.21	0.35	0.25		0	0	0		0	0	0
TR109243_c0_g1	0.63	0.62	1.14		0	0	0		0	0	0		0	0.4	0		0	0	0		0	0	0
TR109250_c0_g1	0	0	0		0	0.48	0		0	0	0		0	0	0		0	0	0.68		0	0	0
TR109265_c0_g1	0	0	0		0.47	0	0		0	0	0		0	0	0		0	0	0.32		0	0	0
TR109266_c0_g1	0	0	0		0	0.38	0		0	0	0		0	0	0		0	0	0		0	0	0
TR109266_c0_g2	0	0	0		0	0	0		0	0	0		0	0	0		0	0	0		0	0	0
TR109269_c0_g1	0	0	0		0	0.89	0		0	0	0		0	0	0		0	0	0		0	0	0
TR109280_c0_g1	0	0	0.8		0.59	0	0.58		0	0	0		0	0	0		0	0	0.82		0	0	0
TR109283_c0_g1	0.98	0.49	0		0	0	0		0	0	0		0	0	0		0	0	0		0	0	0
TR10929_c0_g1	0.06	0.39	0.15		0.11	0	0.06		0.11	0.12	0.12		0	0.16	0.18		0	0	0.07		0.13	0.28	0.12
TR10932_c0_g1	0.17	0.08	0		0	0	0		0	0	0		0	0.16	0.09		0	0	0		0	0	0
TR10933_c0_g1	0	0	0		0	2.33	0.3		0	0	0		0	0	0		0	0	0		0	0	0
TR10935_c0_g1	0	0	0		0	0	0.35		0	0	0		0	0	0		0	0	0		0	0	0
TR109400_c0_g1	0	0	0		0	0	0		0	0	0		0	0	0		0	0	0		0	0	0
TR109445_c0_g1	0	0.5	0		1.53	0	0		0	0	0		0	0	0		0	0	0		0	0	0.49
TR10945_c0_g1	0	0	0		1.98	0	0		0	0	0		0	0	0		0	0	0		0	0	0
TR10945_c0_g2	0.45	0	0		0	0	0		0	0	0		0	0.21	0		0	0	0		0	0	0
TR109451_c0_g1	0.4	0	0		0	0	0		0	0	0		0	0	0		0	0	0.55		0	0	0
TR10948_c0_g1	0	0	0		0.69	0.44	0.47		0.21	0.22	0		0.19	0.14	0.18		0.8	0.3	0.82		0.24	0.48	0.15
TR10948_c0_g2	0.12	0	0		0	0.35	0		0	0	0.13		0	0	0.2		0	0.22	0		0	0	0
TR109488_c0_g1	0	0	1.22		0	0	0		0	0	0		0	0	0.88		0	0	1.3		0	0	0
TR109506_c0_g1	0	0	0		0	0	0		0	0.14	0		0	0	0.14		0.17	0	0		0	0	0.14
TR109510_c0_g1	0	0	0		0.26	0	0		0	0	0		0	0	0		0	0.32	0		0	0	0
TR109522_c0_g1	0	0	0		0	0	0		0	0	0		0	0.43	0		0	0	0		0	0	0
TR109559_c0_g1	0	0	0		0	0	0		0	0	0		0	0	0		0.35	0.69	0		0	0	0.55
TR109570_c0_g1	0	0	0		0	0.47	0		0	0	0		0	0.46	0.49		0.66	0	0		0	0	0
TR109576_c0_g1	0	0	0		0	0	0		0	0	0		0	0	0		0	0	0		0	0	0
TR109605_c0_g1	0	0	0		0.95	2.32	0		0.84	0	0.49		0	0	0		0	1.93	0		0	0.82	0
TR109664_c0_g1	0	0	0		0	0	0		0	0	0		0.49	0	0		0.89	0	0		0	0	0
TR109667_c0_g1	0.16	0.16	0		0	0	0		0.16	0	0		1.64	0.46	0.33		0.2	0.79	1.26		0.7	1.68	0.84
TR109669_c0_g1	0	0	0		0.35	0.7	0		0	0.32	0		0	0	0		0	0	0		0	0	0
TR109679_c0_g1	0	0	0		1.51	0	0		0	0	0		0	0	0		0	0	0		0	0	0
TR109685_c0_g1	3	5.21	1.55		1.13	1.12	0.78		1.04	2.71	5.94		2.43	3.93	1.53		2.51	1.5	1.03		0.38	1.68	0.37
TR10971_c0_g1	0	0.15	0		0.15	0	0		0	0.15	0		0	0	0.16		0	0	0.2		0	0	0.33
TR10971_c0_g2	0.11	0	0		0	0.21	0.24		0	0	0		0.28	0.1	0		0	0	0		0	0	0
TR10971_c0_g3	0	0	0.15		0	0.21	0		0	0	0		0	0	0		0	0	0		0.24	0.31	0
TR109725_c0_g1	0	0	0		0	0	0		0	0	0		0.46	0	0.6		0	0	0		0	0	0
TR109743_c0_g1	0.44	0	0		1.76	0	0		0	0	0		0	0	0		0	0	0		0	0	0
TR109753_c0_g1	1.42	0	0		0	0	0		0	0	0		0	0	0		0	0	2.06		0	0	0
TR109762_c0_g1	0	0	0		0	0	0		0	0	0		0.38	0	0.49		0	0	0		0	0	0
TR109818_c0_g1	0	0	0.84		0	0	0		0	0	0		0	0	0		0	0	0		0	0	0
TR109828_c0_g1	0	0	0		0	0	0		0	0	0		0.28	0	0.35		0	0	0		0	0	0
TR109869_c0_g1	0	0	0		0	0	0.69		0	0	0		0	0	0		0	0	0		0	0	0
TR109880_c0_g1	0	0	0		0	0	0		0	0	0		0	0	0		0	0	0		0	0	0
TR109882_c0_g1	0	0	0		0	0	0		0	0	0		0.44	0	0		0	0.8	0		0	0.48	0
TR109888_c0_g1	1	0	0		0	0	1.02		0	0	0		0	0	0		0.69	0	0		0.5	0	0
TR109891_c0_g1	0.45	0	0		0	0	0		0	0	0		0.36	0	0		0	0	0		0	0	0
TR10993_c0_g1	0	0	0		0.11	0	0		0	0	0		0	0	0		0	0.06	0		0	0	0
TR10993_c0_g2	0.07	0.07	0.1		0	0.07	0		0.35	0.28	0		0	0.2	0.07		0.35	0	0.09		0.08	0	0
TR109963_c0_g1	0	0	0.69		0.51	0	0		0	0	0		0	0	0		0	0	0		0	0	0
TR109973_c0_g1	0	0	0		0	0	0		0	0	0		0	0	0		0	0	0		0	0	0
TR11001_c0_g2	0	0	0		0	0	0		0	0	0		0	0	0		0	0	0		0	0	0
TR11001_c0_g3	0	0	0		0	0	0		0	0	0		0	0	0		0	0	0		0	0	0
TR11001_c0_g4	0	1.82	0		0	0	0.94		1.24	0	1.44		0.36	0.87	0.47		0.62	0.63	0.64		1.84	0.8	0
TR11004_c1_g1	0	0	0		0.26	0.26	0.56		0.25	0.25	0		0	0	0		0	0	0		0	0	0
TR110055_c0_g1	0	0	0		0	0	0		0	0	0		0	0	0		0	0	0		0	0	0
TR110056_c0_g1	0	0	0		0.57	0	0		0	0	0		0	0	0		0	0	0		0	0	0
TR110074_c0_g1	0.36	0	0.5		0	0	0		0	0	0		0	0.35	0		0	0	0		0	0	0
TR110085_c0_g1	0	0	0		0	0	0		0	0	0		0	0	0		0	0.44	0		0	0	0
TR11009_c0_g1	0	0	0		0	0	0		0	0.33	0		0	0	0		0	0	0		0	0	0
TR11009_c0_g2	0	0	0		0	0	1.43		1.26	0	0		0	0	0		0	0	0.65		0	0.41	0
TR11016_c0_g1	0	0	0		0	0	0		0	0	0		0	0	1.07		0	0	0		0	0	0
TR110177_c0_g1	0	3.41	0		0	0	0		0	0	0		0	0	0		0	0	0		0	0	0
TR11027_c0_g1	0	1.36	0		0	0	0		0	0	0		0	0	0		0	0	0		0	0	0.64
TR110293_c0_g2	1.34	0	0		0.45	0.89	0		0	0	0		0.71	0.43	0.45		0	0	1.24		0	1.18	0.44
TR110297_c0_g1	0	0	0		0	0.67	0.67		0	0	0		0	0	0		0	0	0		0	0	0
TR110318_c0_g1	0	0	0		0	0	0.43		0	0	0		0	0	0		0	0	0		0	0	0
TR110339_c0_g1	0	0	0		0	0	0		0	0	0		1.59	0	0		0	0	0		0.67	0	0
TR110406_c0_g1	0	0.61	3.41		0.63	0	0		0.54	0	0		0.47	0	0		0	0	0		0	0	0
TR110438_c0_g1	0	0	0.35		0.25	0	0		0	0	0		0	0	0		0	0	0		0	0	0
TR110485_c0_g1	0	0	0		0	0	0		0	0	0		0	0	0		1.12	2.32	0		0	0	0
TR110492_c0_g1	0	0	0		0	0	0		0	0	0		0	0	0		0	1.23	0		0	0.66	0
TR1105_c0_g1	0.37	0.14	0.31		0	0.05	0.05		0	0	0		0.16	0.13	0.29		0	0.05	0		0	0.05	0
TR11050_c0_g1	0	0	0		0	0	0		0	0	0		0	0	0		0	0.26	0		0	0	0
TR11050_c0_g2	0	0	0		0.19	0.38	0		0	0	0.2		0	0.18	0		0	0.24	0		0	0	0
TR11053_c0_g1	0	0	0.14		0	0	0.57		0.1	0	0		0	0	0		0	0.13	0		0	0	0
TR110534_c0_g1	0	0	0		0	1.5	0		0	0	0		0	0	0		0	0	0		0	0	0
TR110554_c0_g1	0	0.74	0.25		0	0	0		0	0	0		0	0	0		0	0	0		0	0.17	0
TR110573_c0_g1	0	0	0		0.29	0.29	0		0	0	0		0	0	0		0	0	0		0	0.26	0
TR11058_c0_g2	0	0	0		0.17	0.53	0.38		0.52	0	0		0	0	0		0	0	0		0.19	0.17	0
TR11059_c0_g1	0	0	0.13		0	0	0.98		0	0	0		0	0	0		0	0	0.13		0	0	0
TR11063_c0_g1	0	0	0		0	0.74	2.57		1.12	1.84	0		0	0	0.76		0	1.13	0.93		1.35	0	1.42
TR110653_c0_g1	0.17	0	0		0	0	0		0	0	0		0.15	0	0		0.22	0	0		0	0	0
TR110674_c0_g1	0	0	0		0	0	0		0	0	0		0	0	0		0	0	0		0	0	0
TR110687_c0_g1	0	0.24	0		0	0	0		0	0	0		0	0.23	0		0	0	0		0	0	0
TR110710_c0_g1	0	0	0		0	0	0		0	0	0		0	0	0		0	0	0		0	0	0
TR11073_c0_g1	0	0	0		0	0	0		0	0	0		0	0	0		0	0	0		0	0	0
TR110744_c0_g1	0.52	0	0		0	1.02	0		0	0	0		0	0	0		0	0	0		0	0	0
TR110759_c0_g1	0	0	0		1.69	0	0		0	0	0		0	0	0		0	0	0		0	0	0
TR11082_c0_g1	0	10.06	0		3.79	0.15	7.3		5.61	0.08	7.09		4.41	6.02	4.61		5.19	3.31	5.11		4	3.45	2.38
TR110845_c0_g1	0	0	0		0	0	0		0	0	0		0.58	0	0		1.12	0	0		0	0	0
TR11085_c0_g1	0	0	0		2.01	0	0.65		0	0	0.68		0	0.62	0.66		0	0	0		0	0	0
TR11086_c0_g1	0	0.56	0		0	0	0.57		0	1.93	0.6		0	0	1.15		0	0	0		0.56	0	1.09
TR110866_c0_g1	0	0	0		0.44	0	0		0	0	0		0	0	0.23		0	0	0		0.24	0	0
TR110877_c0_g1	0	0	0		0	0	1.26		0	0	0		0	0	0		0	0	0		0	0	0
TR11089_c0_g1	0	0	0.09		0.83	0	0.37		0.13	0.27	0.36		0.42	0.13	0.27		0.5	0.71	1.02		0.44	1.1	0.43
TR110896_c0_g1	0	0	0.83		0	0	0		0	0	0		0	0	0		0.83	0	0.85		0	0.5	0
TR110941_c0_g1	0	0	0		0	0	0.47		0.41	0.4	0		0	0	0		0.62	0	0		0	0	0
TR110955_c0_g1	0	0	0		0	0	0		0	0	0		0	0	1.77		0	0	0		0	0	0
TR110956_c0_g1	0	0	0		0	0.95	0		0	0	0		0	0	0		0	0	0		0	0	0
TR11098_c0_g1	0	0	0.44		0.64	0.32	0		0	0	0		0	0	0.66		0	0	0.43		0.33	0	0
TR110997_c0_g1	0	0	0		0	0	0		0	0	0		0	0	0		0	0.27	0.56		0	0.2	0
TR111064_c0_g1	0	0	0		0	0	0		0	0	0		0	0	0.85		1.23	0	0		0	0	0
TR111073_c0_g1	0	0	0		0	0	0		0	0	0		0	0	0		1.21	0	0		0	0	0
TR1111_c0_g1	0	0	0		2.58	0	0		0	0	0		0	0	0		0	0	0		0	0	0
TR111104_c0_g1	0	0	0		1.16	1.12	1.71		2	0.96	0.6		0.44	0.54	0		1.58	0	0		0.56	0.48	1.64
TR111117_c0_g1	0	0	0		0	0	0		0	0	0		0	0	0		0	1.33	0		0	0	0
TR111135_c0_g1	0	0	0		0.68	0.65	0		0	0	0		0	0	0		0	0	0		0	0	0
TR11115_c0_g1	1.62	2.42	4.48		5.31	3.23	6.72		3.72	5.81	5.58		4.9	0.77	2.9		7.67	4.93	6.16		8.28	5.76	5.65
TR111173_c0_g1	0	0	0		0	0	0		0	0	0		0	0	0		0	0	0		0	0	0.76
TR111205_c0_g1	0	0.54	0		0	0	0		0	0	0		0	0.51	0		0	0	0		0	0	0
TR111210_c0_g1	0	0.41	0		0	0	0.42		0	0	0		0	0	0		0	0	0		0	0	0
TR11124_c0_g1	0	0	0		1.67	0	1.57		0	0	1.69		0	0	0		0	0	0		0.76	0.65	0
TR111254_c0_g1	0	0	0		0	0	0		0	0	0		0	0.67	0		0	0	0		0.36	0	0
TR11127_c0_g1	0	0	0		0	0	0.62		0	0	0.31		0	0	0		0	0	0.4		0	0	0
TR111272_c0_g1	0	0	0		0.79	0	0		0	0	0		0	0	0		0	0	0		0	0	0
TR111276_c0_g1	0	0	0		1.54	0	0		1.27	0	0		0	0	0		0	0	1.1		0.71	0	0.7
TR11128_c0_g1	0	0	0		0.04	0.05	0		0	0	0		0.06	0	0		0	0.08	0.03		0	0.02	0
TR11128_c0_g2	0.27	0.14	0.25		0.04	0.05	0.15		0	0.14	0.05		0.06	0	0.05		0.17	0.08	0.03		0.15	0.02	0.1
TR111284_c0_g1	0	0	0		0	0	0		0	0	0		0	0	0		0	0	0		0	0	0
TR111298_c0_g1	0	0	0		0	0	0		0	0	0		0	0.43	0		0	0	0		0	0	0
TR111315_c0_g1	0	0	0		1.06	0	0		0	0	0		0	0.68	0		0	0	0		0	0.32	0
TR111318_c0_g1	0	0	0		0	0	0		0	0	0		0.54	0	0		0	0	0		0	0	0
TR111320_c0_g1	0	0.75	0		0	0	0.73		0	0	0		0	0	0		0	0	0		0	0	0
TR111372_c0_g1	0	0	0		0	0	0.63		0	0	0		0	0	0		0	0	0		0	0	0
TR111393_c0_g1	0	0.67	0		0.69	0	0		0	0	0		0	0	0		0	0	0		0	0	0
TR11140_c0_g1	0	1.37	1.27		0	4.02	2.36		2.05	3.73	0.72		2.12	3.01	0.94		0	0.83	0.64		3.02	1.36	0
TR111483_c0_g1	0.81	0	0		0	0	0		0	0	0		0	0	0		0	0	0		0	0	0
TR111496_c0_g1	0	0	0		0	0	2		0	0	0		0	0	0		0	0	0		0	0	0
TR111501_c0_g1	0.21	0	0		0	0	0		0	0	0		0	0.2	0.22		0	0	0		0	0	0
TR111504_c0_g1	0	0	0		0	0	0		0	0	0		0.16	0.53	0		0	0	0		0	0	0
TR111512_c0_g1	0	0	0		0	0	0.53		0	0	0		0	0	0		0.73	0	0		0	0	0
TR111513_c0_g1	0	0	0		0.91	1.9	0.68		0.6	2.11	0.49		0.15	0.16	0.14		1.11	0.61	0.66		2.4	0.26	0
TR111513_c0_g2	0	0	1.4		0	2.81	1.92		0	0.69	0.81		0	0.39	0.3		0.42	0	0		0.11	0.54	0.21
TR111514_c0_g1	0.31	0	0		0	0	0		0	0	0		0	0	0.64		0	0	0		0	0	0
TR111516_c0_g1	0.44	0	0.3		0	0.22	0		0	0	0		0	0	0		0	0	0		0	0	0.23
TR111518_c0_g1	0	0	0		0	0	0.61		0	0	0		0.94	0	0		0	0	0		0	0	0
TR111519_c0_g1	0.05	0	0.06		0.05	0.09	0.16		0	0.05	0.05		0	0	0		0.06	0.11	0.06		0	0.05	0
TR11153_c0_g1	0	0	0		0	0	0.31		0.14	0	0		0.12	0	0		0.18	0.52	0		0.15	0.14	0
TR111530_c0_g1	0	0	0		0	0.35	0		0	0	0		0	0	0.12		0	0	0.46		0	0	0
TR111537_c0_g1	0	0	0		0	0.17	0.37		0	0	0.36		0.14	0.16	0.35		0.22	0	0.22		0	0	0
TR111542_c0_g1	0	0	0		0	0	0.26		0	0	0		0	0	0		0	0	0		0	0	0
TR111545_c0_g1	0	0.2	0		0	0	0		0	0	0		0.17	0.19	0		0	0	0		0	0	0
TR111547_c0_g1	0.22	0	0.31		0	0	0		0	0	0		0	0.21	0		0	0	0		0	0	0
TR111550_c0_g1	0	0	0		0.47	0	0		0.16	0	0		0	0	0		0	0	0		0.27	0	0
TR111551_c0_g1	0	0	0		0	0	0		0	0	0		0	0	0.11		0	0.13	0		0	0	0
TR111561_c0_g1	0	0	0		1.27	0	0		0.18	0	0		0	0	0		0	0	0		0.4	0	0
TR111564_c0_g1	0.33	0	0		0	0	0		0	0	0		0	0	0.34		0	0	0		0	0	0
TR111568_c0_g1	0	0	0		0	0	0		0	0	0		0.07	0	0		0	0	0		0	0	0
TR111568_c0_g2	0.03	0.22	0.15		0.14	0.06	0.19		0.06	0.06	0.06		0	0.05	0.2		0.03	0	0.11		0.09	0.06	0
TR111572_c0_g1	0.06	0.1	0.13		0.25	0.1	0.14		0.19	0.07	0		0.14	0.12	0.03		0.32	0.04	0.08		0.04	0.13	0.14
TR111579_c0_g1	50.11	35.57	50.51		9.56	7.76	6.17		5.61	5.19	5.27		18.56	27.09	25.6		8.57	8.48	8.12		8.54	6.18	6.48
TR111586_c0_g1	0	0	0		0	0	1.5		0	0	0		0	0	0		0	0	0		0	0	0
TR111590_c0_g1	0	0	0		0	0	0		0	0	0		0	0	0		0	0.76	0		0.54	0	0
TR111593_c0_g1	0	0	0		0	2.24	0		0	0	0		0	0	0		0	0	0		0	0	0
TR111599_c0_g1	0	0	0		0	0	0		0	0	0		0.51	0.63	0		0	0	0		0	0	0
TR111600_c0_g1	0	0	0		0	0	0		0	0	0		0	0.8	0.43		0	0.57	0		0	0	0
TR111632_c0_g1	0.43	0.11	0		0	0	0		0.11	0.11	0.12		0.37	0.31	0		0.14	0.26	0.28		0	0.1	0
TR111633_c0_g1	0.19	0	0		0	0	0.2		0	0	0.2		0	0	0		0	0	0		0	0	0
TR111634_c0_g1	0	0	0		1.48	0	0.99		0	0	0		0	0	0		0	0	0		0	0	0
TR111636_c0_g1	0.44	0.15	0.2		0	0.15	0		0.15	0	0		0	0	0		0	0	0		0	0	0
TR111640_c0_g1	0.76	0.75	1.21		1.73	1.26	1.8		1.62	1.38	2.31		1.96	3.14	1.57		0.32	1.23	3.28		0.28	0.73	2.54
TR111644_c0_g1	2.87	2.85	3.58		2.16	2.41	2.8		1.33	1.64	2.78		2.76	2.19	1.49		2.07	2.39	2.2		3.2	1.86	1.29
TR111651_c0_g1	0.61	0	0.42		0	0	0		0	0	0		0	0	0		0	0	0		0	0	0
TR111653_c0_g1	0.31	0.22	0.3		0	0	0		0.11	0.11	0		0.19	0	0.23		0	0	0.14		0	0	0.23
TR111653_c0_g2	0.03	0.19	0		0	0	0		0	0	0		0	0	0		0	0	0		0	0	0
TR11166_c0_g2	0.12	0	0.16		0.11	0.06	0.59		0.06	0.12	0		0.05	0.11	0		0.37	0.21	0.15		0.46	0.41	0.32
TR111660_c0_g1	0	0	0		0	0	0		0	0	0		0	0	0		0	0	0		0	0	0
TR111661_c0_g1	0.58	0	0		0	0	0		0	0	0		0	0	0		0.81	0	0.83		0	0	0
TR111666_c0_g1	0	0	0		0	1.1	0		0	0	0		0	0	0		0	0	0		0	0	0
TR111669_c0_g1	0	0.81	0		0	0	0		0	0	0		0	0	0		0	1.23	0		0	0	0
TR111674_c0_g1	0	0	0		0	0	0		0	0	0		0	0	0		0.96	0.98	0		0	0	0
TR111683_c0_g1	0	0	0		0	0.1	0.11		0.1	0.1	0.22		0	0	0.11		0.13	0	0.13		0	0	0.11
TR111684_c0_g1	0	0	0		0	0	0.97		0	0	0		0	0	0		0	0	0		0	0	0
TR111701_c0_g1	0	0	0		0	0.31	0		0	0	0		0	0	0		0	0	0		0	0	0
TR111705_c0_g1	0	0	0		0.62	0.21	0.45		0	0	0		0	0	0.22		0	0	0		0.68	0.2	0
TR11171_c0_g1	0.75	0.75	0		0.77	1.47	0		0	0	0.78		0.56	0.71	0.75		0	0	0		0.71	0	0
TR111712_c0_g1	0	0	0		0.95	0	0		0	0	0		0	0	0		0	0	0		0	0	0
TR111720_c0_g1	0	0	0		0	0	1.23		0	0	0		0	0	0.3		0	0	0		0	0	0
TR111721_c0_g1	0.49	0	0		0	0.48	0.5		0.44	0	1.03		0	0.46	0		0	0	0		0	0	0
TR11173_c0_g1	0.95	0.94	1.03		0.19	0.57	0		0	0.18	0.2		0	0.18	0.2		0	0.47	0		0.2	0.18	0.2
TR111731_c0_g1	0	0	0		0	1.05	0.29		0	0	0		0	0	0		0	0	0		0	0	0
TR111746_c0_g1	0.97	0.32	0		1.29	0	0		0	0	0		0	0	0		0	0.43	0		0	0.29	0
TR111749_c0_g1	0.14	0	0		0	0	0.15		0	0.14	0		0.12	0	0.14		0	0.34	0		0	0	0
TR11175_c0_g1	0	0.79	0.31		0	0	0		0	0	0		0	0	1.29		0	0	0		0	0.77	0.72
TR11175_c0_g2	1.42	2	0		0.73	1.07	0.94		0.82	1.23	1.86		1.76	0.62	0.57		1.73	2.61	1.52		1.53	0	0
TR111750_c0_g1	0.26	0.52	0		0	0.26	0.28		0	0	0		0	0	0		0	0	0		0	0	0
TR111753_c0_g1	0.16	0.96	0.22		0	0	0		0	0	0.17		0	0	0		0	0	0		0	0	0
TR111773_c0_g1	0	0.4	0		0	0	0		0	0	0		0	0	0		0	0	0.55		0	0	0
TR111776_c0_g1	0.44	0.3	0.12		0.3	0.09	0.19		0.31	0.27	0.42		0.31	0.08	0.23		0.27	0	0.11		0.1	0.3	0.05
TR111782_c0_g1	0.91	0	0.41		0	0	0		0	0	0		0	0	0.31		0	0	0		0	0	0
TR111783_c0_g1	0	0	0.53		0	0.26	0.14		0.38	0.26	0.42		0	0	0		0.16	0.47	0.34		0.14	0.25	0.55
TR111784_c0_g1	0	0	0		0	0	0		0	0	0		0	0	0		0	0	0		0	0	0
TR111784_c0_g2	0.1	0.1	0.49		0	0	0		0	0	0		0.22	0.44	0.48		0	0	0.07		0	0	0
TR111790_c0_g1	0	0	0		0.19	0.57	0		0	0	0		0.48	0	0		0.24	0	0		0	0	0
TR11182_c0_g1	0	0	0		0	0	0		0	0	0		0	0	0.35		0	0	0		0	0	0
TR11182_c0_g2	0	0.51	0		0	0	0		0	0	0		0	0.16	0		0	0	0.44		0	0	0
TR111824_c0_g1	280.06	425.03	200.75		101.14	88.63	75.7		79.01	83.83	83.69		148.43	218.58	173.03		125.15	94.69	71.55		121.36	66.79	84.05
TR111826_c0_g1	0.14	0	0		0	0	0		0	0	0		0.12	0.14	0		0	0	0		0	0	0
TR11183_c0_g1	0.24	0.24	0.98		0	1.66	1.28		0.46	0.91	0		0	0.46	0.74		0.93	0.3	0.32		0.25	0.44	0.49
TR111837_c0_g1	0	0	0		0	0	0		0	0	0		0	0	0		0.49	0	0.5		0	0	0
TR111839_c0_g1	0	0	0		0	0	0.9		0	0	0		0	0	0		0	0	0		0	0	0
TR111842_c0_g1	0.32	0.32	0		0	0	0		0	0	0		0.27	0	0.33		0	0	0		0	0	0
TR111848_c0_g1	0	0.5	0		0	0	0		0	0	0		0	0	0		0	0	1.42		0	0	0
TR111852_c0_g1	0	0.24	0		0.24	0	0.26		0	0	1.02		0.6	0.46	0.25		0.31	0	0		0	0	0
TR111867_c0_g1	0	1.12	0		0	0	0		0.5	0.48	0		0	0	0		0	0	0		0.55	0	0
TR111885_c0_g1	0	0.45	0.61		0.66	0	0		0	0	0		0	0	0		0	0	0		0	0	0
TR111886_c0_g1	0	0	0		0	1.76	0		0	0	0		0	0	0		0	0	0		0	0	0
TR111894_c0_g1	0	0.18	0		0	0	0		0	0	0		0	0	0.36		0	0	0		0	0	0
TR111895_c0_g1	0	0	0		0	0	0		0	0	0		0.23	0.08	0		0.11	0.32	0		0.1	0.09	0
TR111903_c0_g1	0	0	0		0	0.92	0		0	0	0		0	0	0		0	0	0		0	0	0
TR111917_c0_g1	0	0	0		0.92	0	0		0	0	0		0	0	0		0	0	0		0	0	0
TR111921_c0_g1	0	0.1	0		0.05	0	0.23		0.16	0	0.11		0.14	0.4	0.05		0	0.12	0.4		0.06	0	0
TR111930_c0_g1	0	0	0		0	0	0		0	0	0		0.09	0	0		0	0.26	0.95		0.12	0	0.45
TR111941_c0_g1	0	0	0		0	0	1.95		0	0	0		0	0	0		0	0	1.89		0	0	0
TR111946_c0_g2	0.39	0.13	0.27		0	0	0		0	0	0.07		0.11	0.13	0.14		0.08	0.08	0.08		0	0	0
TR111948_c0_g1	0.28	0.56	0.19		0	0.14	0.15		0.55	0.28	0.15		0.24	0.13	0.29		0	0	0		0.46	0.27	0
TR111959_c0_g1	0	0.19	0		0	0	0		0.19	0	0		0.16	0	0		0	0.96	0.76		0.42	0	0.4
TR11196_c0_g1	0	0.19	0		0	0.37	0		0	0	0		0	0	0		0.24	0	0		0	0	0
TR111966_c0_g1	0.14	0.34	0.19		0.33	1.02	0.3		0.14	0.28	0.15		0.12	0.13	0.21		0.43	0.41	0.79		0.38	0.2	0.07
TR111971_c0_g1	0.42	0.31	0.43		0	0	0		0	0	0		0.36	0.1	0.11		0	0	0		0	0	0
TR111973_c0_g1	0	0	0		0	0	0		0	0	0		0.68	0	0		0	0	0		0	0	0
TR111974_c0_g1	0	0	0		0	0	0		0	0	0		0	0	1.42		0	0	0		0	0	0
TR111982_c0_g1	0	0	0		0	0	0.76		0	0	0		0	2.21	0		0	0	0		0	0	0
TR111983_c0_g1	0	1.49	0		0	0	0		0.64	0	0.78		1.13	0	0		0	0	0		0	0	1.4
TR111987_c0_g1	0	0	0		0	0	0		0	0	0		0	0	0		0.31	0.3	1.58		0.5	0.44	0.24
TR11199_c0_g2	0	0	0		0.35	0	0.36		0	0	0		0	0	0		0.46	0.46	0.94		0.71	0.62	0.7
TR111990_c0_g1	0	0	0		0	0	0		0	0	0		0	0	0		0	0.75	1.5		0	0	0.52
TR111991_c0_g1	0	0	0.08		0	0.3	0.26		0.18	0.06	0.38		0.05	0.06	0.06		0.15	0.07	0		0.13	0.29	0.06
TR112000_c0_g1	0	0	0		0	0	1.47		0	0	0		0	0	0		0	0	0		0	0	0
TR112004_c0_g1	0.58	0	0		0.11	0	0		0	0	0		0.2	0	0.12		0	0.14	0		0	0	0
TR112007_c0_g1	0	0	0		0.5	0	0.71		0.26	0	0.14		0	0	0		0	0	0		0	0	0
TR112013_c0_g1	1.42	1.48	2.5		1.51	1.92	0.71		1.14	1.37	1.45		0.49	0.81	1.18		0.71	1.78	1.45		1.58	1.18	0.61
TR112021_c0_g1	0	0	0		0	0	0		0	0.21	0.24		0.19	0.21	0		0	0.28	0		0	0	0
TR112027_c0_g1	0	0	0		0	0.81	0		0	0	0		0	0	0		0	0	0		0	0	0
TR112028_c0_g1	0	0	0		1.43	0	0		0	0	0		0	0	0		0	0	0		0	0	0
TR112031_c0_g1	0.18	0.35	0.49		0	0	0		0.17	0	0		0	0.51	0		0	0.22	0		0	0	0
TR112034_c0_g2	0	0	0		0	0	0		0	0	0		0	0	0		0	0	0		0	0	0
TR112043_c0_g1	0	0.17	0		1.02	0	0		0	0	0		0	0	0		0	0	0		0	0	0
TR112046_c0_g1	0	0	0		0	0	0.81		0	0	0		0	0	0		0	0	0		0	0	0
TR11205_c0_g1	0	0	0.37		0.13	0	0		0	0	0		0	0	0.14		0	0	0.18		0	0	0
TR11205_c0_g2	0.15	0.3	0.21		1.33	0	0.16		0.15	0	0.16		0.26	0	0.31		0	0	0		0.16	0.14	0.16
TR112057_c0_g1	0	0	0		0	0.17	0.18		0	0	0		0	0	0		0	0	0		0	0	0
TR112058_c0_g1	0	0	0		2.02	0	0		0	0	0		0	0	0		0	0	0		0	0	0
TR112059_c0_g1	0.22	0.22	0		0.07	0.07	0		0.07	0.53	0.08		0.13	0	0.31		0	0.18	0.1		0.17	0.07	0.08
TR112061_c0_g1	22.52	11.27	20.45		32.93	29.39	31.28		17.06	29.6	15.92		17.13	16.88	42.87		24.74	26.22	21.27		13.94	21.66	14.87
TR112064_c0_g1	0.59	0	0		0.3	0.3	0		0	0	0		0	0	0.31		0	0	0.8		0	0	0
TR112065_c0_g1	0	0	1.46		0	0	0.37		0	0	0		0	0	0		0	0	0		0	0	0
TR112072_c0_g1	0	0	0		0	0	0		0	0	0		0	0	0		0	0	0.95		0	0	0
TR112076_c0_g1	0	0	0		0	0	0		0	0	0		1.13	0.71	0		0	0	0		0	0	0
TR112078_c0_g1	0.11	0.16	0		0.05	1.05	1.31		0	0.13	0		0	0	0		0	0	0		0	0	0
TR11208_c1_g1	0	0	0		0	0	0		0	0	0.11		0	0.19	0.1		0.12	0.48	0		0	0	0
TR112080_c0_g1	0	0.21	0.3		0	0	0		0	0	0.69		0.18	0	0		0.28	0.54	0		0	0	0
TR112096_c0_g1	0.24	0	0.32		0	0	0		0	0	0		0	0	0		0.31	0	0		0	0	0
TR112097_c0_g1	0.21	0.17	0.11		0.18	0.19	0.39		0.29	0.23	0.29		0.06	0.12	0.18		0.24	0.21	0.12		0.22	0.25	0.14
TR1121_c0_g1	0.45	0	2.64		0.45	2.21	2.75		1.22	1.18	2.82		1.43	0.43	1.36		1.21	1.22	2.48		1.43	1.22	1.32
TR1121_c0_g2	1.79	3.55	6.6		6.76	7.09	8.25		7.7	9.46	13.19		11.04	12.76	6.82		6.07	7.33	8.07		6.68	9.75	8.8
TR112103_c0_g1	0	0	0		1	0	0		0	0	0		0	0	0		0	0	0		0	0	0
TR112105_c1_g1	0	0	0		0	0	0		0	0	0		0	0	0		0	0	0		0	0	0
TR11211_c0_g1	0	0	0.5		0	0	0.13		0	0	0		0.21	0	0.13		0	0	0		0	0	0
TR112111_c0_g1	0	0	0.68		0	0	0		0	0	0		0.21	0	0		0	0	0		0	0	0
TR112116_c0_g1	0	0	0		0	0	0		0	0	0		0	0	0		1.63	0	0		0	0	0
TR112118_c0_g1	0	0	0		1.21	0	0		0	0	0		0	0	0		0	0	0		0	0	0
TR112124_c0_g1	0.47	0.28	1.02		0	0	0		0	0	0		0.74	0.54	0.49		0	0	0		0	0	0
TR112125_c0_g1	0	0.36	0		0	0	0		0	0	0		0	0	0		0	0	0.98		0	0	0
TR112131_c0_g1	0.35	0.35	0		0	0	0		0	0	0		0	0	0		0	0	0		0	0	0
TR112134_c0_g1	0	0	0		0	0	0		0	0	0		0	0.34	0.49		0.45	0	0.15		0.26	0.12	0.38
TR112145_c0_g1	0	0	0		0.19	0.38	0.32		0.1	0	0.1		0	0	0		0.24	0.12	0.86		0	0.09	0
TR112146_c0_g1	0	0	0		0.3	0.3	0		0	0	0		0	0	0		0	0	0		0	0	0
TR112147_c0_g1	0	1.44	1.01		0	0	0		0	0	0		0	0	0		0	0	0		0	0	0
TR112151_c0_g1	0.26	0.15	0.16		0.17	0.23	0.46		0.24	0.36	0.32		0.23	0.17	0.15		0.22	0.28	0.48		0.3	0.26	0.09
TR112160_c0_g1	0	0.18	0.24		0	0	0		0	0	0		0	0	0.55		0	0	0.23		0	0	0
TR112162_c0_g1	0.4	0.2	0		0	0.6	0.43		0.39	0	0		0	0	0		0.26	0	0.53		0.22	0	0
TR112164_c0_g1	0.2	0.33	0		0	0	0		0	0	0		0.51	0.06	0.34		0	0	0		0	0	0
TR112167_c0_g1	0	0	0		0	0	0.61		0	0	0		0	0	0		0.85	0	0		0	0	0
TR112178_c0_g1	0	0	0		0	0	0		0	0	0		0	0	0		1.47	0	0.75		0	0	0
TR112181_c0_g1	0	0	0		0	0	0		0	0	0		0	0	0		0.52	0	0		0	0	0
TR112183_c0_g1	0	0	0		0	0.49	0		0	0	0		0	0	0		0	0	0		0	0	0.25
TR112184_c0_g1	0	0.91	0		0	0	0		0	0	0		0.67	0	0		0	0	0		0	0	0
TR11219_c0_g1	0	0.35	0		0.56	0.85	0.63		0.47	0.36	0.23		0.37	0.21	0.72		1.34	0.76	0.6		0.79	0.48	0.76
TR11219_c0_g2	0.35	0.52	0		0.13	0	0		0.06	0.34	0		0	0.48	0.22		1.77	0	0.32		0	0.85	0
TR112194_c0_g1	0.08	0.25	0.11		0.16	0.08	0		0	0	0.18		0	0	0.09		0	0	0.21		0	0	0.09
TR112196_c0_g1	0.02	0.02	0.1		0.17	0.37	0.28		0.46	0.23	0.3		0.13	0.14	0.13		0.28	0.23	0.32		0.11	0.1	0.08
TR112198_c0_g1	0	0.84	0		0	0	0		0	0	0		0	0	0		0	0.58	0.59		0	0	0
TR112204_c0_g1	0	0	0		0	0	0		0	0	0		0	0	0		0	0	0		0	0	0
TR112205_c0_g1	0	0	0		0.1	0	0		0	0	0		0	0.19	0		0	0.12	0.13		0	0	0
TR112221_c0_g1	0.18	0.04	0.3		0.04	0.18	0.05		0	0.05	0.19		0.04	0	0.05		0.11	0.21	0.17		0.1	0.13	0.14
TR112234_c0_g1	0	0	0.2		0	0	0.47		0	0	0		0	0	0		0	0	0		0	0	0
TR112242_c0_g1	0.17	0.33	0.23		0	0	0		0	0	0		0.29	0.32	0		0	0	0		0	0	0
TR112243_c0_g1	0	0	0		0	0	0		0	0	0		0	0.43	0		0	0	0		0	0	0
TR112244_c0_g1	0	0	0		0	0	1.76		0	0	0		0	0	0.21		0	0.26	0		0	0.19	0
TR112246_c0_g1	0	0	0		0.16	0	0		0.32	0	0		0.14	0	0.51		0	0	0.43		0	0	0
TR112255_c0_g1	0	0	0		0	0	0		0	0	0		0	0	0		0	0.35	0		0	0	0
TR112266_c0_g1	0	0	0		0	0	0		0	0	0		0	0.84	0.89		0	0	0		0	0	0
TR11227_c0_g2	0	0	0		0	1.6	0		0	0	0		0	0	0		0	0	0		0	0	0
TR112277_c0_g1	0	0	0		0.4	0	0.44		0	0	0.22		0	0	0		0.26	0.26	0.27		0	0.38	0.21
TR112279_c0_g1	0	0	0		1.34	0	0		0	0	0		0	0	0.66		0	0	0		0	0	0
TR112284_c0_g1	0.51	1.13	0.69		0	0.13	0.14		0	0.13	0		0.55	0.12	0.13		0.16	0.15	0		0	0	0.27
TR112286_c0_g1	0	0	0		0	0	0		0	0	0		0.3	0	0.76		0	0	0		0	0	0
TR112289_c0_g1	0	0.84	0		0	0	0		0	0	0		0	0	0.86		0	0	0		0	0	0.42
TR112297_c0_g1	0	0	0		0.47	0	0.48		0	0	0		0	0	0		0	0	0		0	0	0
TR112299_c0_g1	0	0	0		0	0.73	0		0	0	0		0	0	0		0	0	0		0	0	0
TR112300_c0_g1	0	0.09	0		0.99	0	0		0	0	0.1		0	0.09	0.19		0	0	0		0	0.18	0
TR112304_c0_g1	0	0	0		0	1.3	0		0	0	0		0	0	0		0	0	0		0	0	0
TR112316_c0_g1	0	0	0		0	0	1.47		0	0	0		0	0	0		0	0	0		0	0	0
TR112321_c0_g1	0	0.32	0.27		0	0.46	0.07		0.07	0.27	0.42		0.06	0	0.07		0.24	0.08	0.33		0.29	0.19	0.14
TR112324_c0_g1	0	0	0		1.64	0	0		0	0	0		0	0	0		0	0	0		0	0	0
TR112330_c0_g1	0.21	0.11	0.14		0	0	0		0	0	0		0.32	0.25	0.05		0	0	0		0	0	0
TR112335_c0_g1	0.19	0.12	0		0	0	0		0	0	0		0	0.06	0		0	0	0		0	0	0
TR112342_c0_g1	0	0	0		0	0	0		0	0	0		0	0	0.4		0	0	0		0	0	0
TR112346_c0_g1	0	0	0		0.87	0	1.34		0	0	0		0	0	0		0	0	0		0	0	0
TR112361_c0_g1	0	0	0.29		0	0	0.23		1.44	0.21	0.68		0.54	0.61	0		0.83	0.27	0.57		0.23	0.4	0.22
TR112373_c0_g1	0.1	0	0		0.1	0.1	0		0.2	0	0		0	0	0.11		0	0	0.13		0	0	0
TR112375_c0_g2	0	0	0		0.23	0	0		0	0	0		0	0	0		0	0	0		0	0	0
TR112377_c0_g1	0	0	0		0.93	0	0.15		0	0	0		0	0	0		0	0	0		0	0	0
TR112379_c0_g1	0	0	0		0.66	0	0		0	0	0		0	0	0		0	0	0.93		0	0	0
TR11238_c0_g1	0	0	0		0	0	0.25		0.22	0	0		0	0.44	0		0	0.29	0		0	0	0.24
TR112386_c0_g1	0	0	0		0.8	0.76	0		0	0	0		0	0	0		0	1.16	0		0	0	0
TR112391_c0_g1	0	0.5	0		0	0	0		0.45	0	0		0.4	0.96	0		0	0	1.42		0	0	0
TR112397_c0_g1	0	0	0		0	0.19	0.21		0.37	0.37	0		0.16	0.54	0.2		0.24	0.47	0		0	0	0
TR112399_c0_g1	0	0	0		0	1.64	0.81		0	0	0		0	0	0		0	0	1.24		0	0	0
TR112400_c0_g1	0	0	0		0.08	0.17	0		0	0	0		0	0	0		0	0	0.11		0	0	0
TR112402_c0_g1	0	0	0		0	1.94	0		0	0	0		0	0	0		0	0	0		0	0	0
TR112405_c0_g1	0	0	0		0	0	0		0	0	0		0	0	0		1.27	0	0.32		0	0	0.25
TR112409_c0_g1	0	0.08	0		0.2	0.12	0.05		0.17	0.13	0		0.15	0.08	0.13		0.21	0.29	0.21		0.42	0.25	0.09
TR112420_c0_g1	0.06	0.06	0.14		0.12	0.18	0.29		0.14	0.08	0.33		0.2	0.13	0.44		0.27	0.43	0.08		0.09	0.14	0.17
TR112429_c0_g1	0	0	0		0.89	0	0		0	0	0		0	0	0		1.25	0	0		0	0	0
TR112430_c0_g1	0	0	0.13		0	0.1	0.32		0	0	0		0	0	0		0	0.12	0		0	0	0
TR112431_c0_g1	0.28	0	0		0.28	0	0.15		0	0.14	0.15		0.36	0.14	0.29		0.9	0	0.18		0.15	0	0.15
TR112432_c0_g1	0	0	0		0.48	0.48	0		0	0	0		0	0	0		0	0.31	0		0	0	0
TR112434_c0_g1	0	0	0		2.47	0	0		0	0	0		0	0	0		0	0	0		0	0	0
TR112436_c0_g1	0	0	0		0	0.24	0		0	0	0		0.4	0	0		0.62	0.3	0		0	0	0
TR112439_c0_g1	0	0	0		0	0	0.58		0	0	0		0	0	0.55		0	0	0		0	0	0
TR112442_c0_g1	0	0	0		0	1.58	0		0	0	0		0	0	0		0	0	0		0	0	0
TR112464_c0_g1	0	0.66	0		0	0	0		0	0	0		0	0	0.67		0	0	0		0	0.55	0
TR112465_c0_g1	0	0	0		0.5	0	0		0	0	0		0	0	0		0	0	0		0	0	0
TR11248_c0_g2	0	0	0		0	0	0		0	0	0		0	0	0		2.87	0	1.96		0	0	0.64
TR112483_c0_g1	0	0	0		0	0	0		0	0	0		0	0	0		0.6	1.2	0.61		0	0.39	0.87
TR112498_c0_g1	1.69	0	0		1.14	1.66	1.7		0.5	1.43	3.54		3.5	2.14	0.57		2.34	0	2.39		1.11	2.39	0.54
TR112499_c0_g1	0	0	0		0	0	0		0	0	0		0.1	0.15	0.08		0.15	0.14	0.45		0.22	0.16	0.09
TR112501_c0_g1	0	0	0		0	0.1	0		0	0	0		0	0	0		0.38	0	0.52		0	0.2	0
TR112515_c0_g1	0	1.36	0		0	0	0		0	0	0		0	0.44	0.47		0	0	0		0	0	0
TR112522_c0_g1	0	0	0		0	0	0		0	0	0		0	0	0		0	0	0		0	0	0
TR112524_c0_g1	2.44	2.21	1.21		5.03	4.43	5		6.19	4.04	6.39		3.36	4.66	7.54		3.16	4.2	3.23		3.08	6.02	4.36
TR112535_c0_g1	0	0.79	0		0	0	0		0	0.64	0		0	0.75	0		0	0	0		0	1.29	0
TR112537_c0_g1	0	0	0		1.6	0	0		0	0	0		0	0	0		0	0	0		0	0	0
TR112541_c0_g1	0	0	0		0	0	0		0.44	0	0		0	0.47	0		0	0.69	0		0	0	0
TR112546_c0_g1	0	0	0		0	0	0		0	0	0		0	0	0.69		0	0	0		0	0	0
TR112569_c0_g1	0.46	0	0		0	0	0		0	0	0		0.2	0	0.12		0	0	0		0	0	0
TR112579_c0_g1	0.62	0.31	0.35		0.1	0.41	0.17		0.1	0.11	0.5		0.05	0.2	0.21		0.19	0.37	0.39		0.23	0.15	0.06
TR11258_c0_g1	0	0	0		0	0	0		0	0	0		0	0.82	0.86		0	0	0		0	0	0
TR11258_c0_g2	0	0	0		0	0	0		0	0	0		0	0	0.86		0	0	0		0	0	0
TR112581_c0_g1	0	0.09	0		0	0.14	0.1		0.05	0	0.05		0	0.04	0		0.06	0	0.06		0	0.05	0.05
TR112584_c0_g2	1.11	2.36	0.22		0.19	0.4	1.95		2.33	0.47	1.8		3.96	4.09	2.4		2.02	3.91	0.8		1.48	1.81	3.66
TR112586_c0_g1	0.09	0	0		0.17	0.27	0.2		0	0.36	0.39		0	0	0		0	0	0		0	0	0
TR112591_c0_g1	0.19	0	0.58		0	0	0		0	0.1	0		0.29	0.95	0.1		0	0	0		0	0	0
TR112596_c0_g1	0	0.13	0.92		0.13	0.14	0.15		0	0.4	0		0	0	0.14		0	0	0.18		0.15	0.26	0.14
TR112601_c0_g1	0	0	0		0.41	0	0		0.2	0	0		0	0	0		0	0.26	0		0	0	0
TR112604_c0_g1	0.79	0	0		0	0	0		0	0	0		0.32	0.75	0		1.06	0.53	0.54		0	0.35	0
TR112619_c0_g1	0	0	0		0	0.94	0		0	0	0		0	0	0.48		0	0	0		0	0	0
TR112621_c0_g1	0	0	0		0.15	0.31	0.84		0.45	0.15	0.17		0.26	0.15	0.16		0	0	0		0	0.15	0.32
TR112624_c0_g1	1.58	1.57	1.23		1.56	1.12	1.21		0.87	0.22	2.64		0.19	1.08	0.93		0.88	0.86	2.39		1.2	0.42	1.4
TR112626_c0_g1	0	0.19	0		0	0	0.41		0	0.36	0		0.32	0	0.19		0	0	0.25		0	0.18	0
TR11263_c0_g2	7.87	3.91	6.23		6.87	14.42	10.18		13.39	12.9	15.33		13.56	16.02	10.24		6.24	8.75	11.97		2.77	12.45	15.16
TR112630_c0_g1	0.21	0	0.57		0	0	0		0	0	0		0	0	0		0	0	0		0	0	0
TR112630_c0_g2	0	0.62	0.28		0	0	0		0	0	0		0	0	0.21		0	0	0		0	0	0
TR112632_c0_g1	0	0	0		0	0.74	0		0	0	0		0	0	0		0	0	0.32		0	0	0.13
TR112640_c0_g1	0	0	0		0	0	0		0	0	0		0.44	0	0		0	0	0.8		0	0	0
TR112641_c0_g1	0	0	0		0	0	0		0	0	0		0	0	0		0	0	0		0	0	0
TR112644_c0_g1	0	0	0		0	0	0		0.26	0	0		0	0	0		0	0.35	0		0	0	0
TR112646_c0_g1	0	0	0		0.87	0	0		0	0	0		0.62	0	0		0	0	0		0	0	0
TR112648_c0_g1	0	0	0		0	0	0		0	0	0		0	0	0		1.65	0	0		0	0	0
TR112650_c0_g1	0	0	0		0	0.48	0		0	0	0		0	0	0		0	0	0.68		0.98	0	0
TR112655_c0_g1	0.1	0.4	0.07		0.44	0.25	0.34		0.2	0.41	0.27		0.18	0.24	0.26		0.5	0.24	0.39		0.39	0.15	0.16
TR112664_c0_g1	0.3	0.05	0		0.29	0.05	0.17		0.15	0.21	0.22		0	0	0.05		0	0	0		0	0.05	0.05
TR112667_c0_g1	0	0	0		0	0	0.88		0	0	0		0	0	0		0	0	0		0	0	0
TR112677_c0_g1	0.73	0	1.02		0	0	0		0	0	0		0	1.39	0		0	0	0		0	0	0
TR112691_c0_g1	0	0.52	1.44		0	0	0		0	0	0		0	0	0		0	0	0		0	0	0
TR112695_c0_g1	0.14	0	0		0.28	0.42	0.46		0	0	0.15		0.48	0	0.15		0	0	0.37		0	0	0
TR112697_c0_g1	0	0	0		0	0	0		0	0	0		0.27	0	0.68		0	0	0		0	0	0
TR112699_c0_g1	0.28	0	0		0	0	0.89		0	0	0		0	0	0.29		0	1.44	0		0	0.26	0
TR11270_c0_g1	9.98	8.1	5.71		9.36	12.77	11.13		18.17	8.5	7.57		16.88	7.66	6.08		12.03	13.57	10.55		5.36	9.86	15.84
TR112703_c0_g1	0	0	0		0	0	0		0	0	0		0	0	0.56		0	0	0		0	0	0
TR112704_c0_g1	11.68	10.91	8.76		6.38	7.74	7.77		4.93	6.77	6.75		6.05	5.4	5.07		3.78	8.91	8.69		5.85	6.69	6.76
TR112715_c0_g1	0	0.08	0		0	0.26	0		0	0.09	0.09		0.07	0	0.09		0	0.2	0.55		0.09	0	0.55
TR112725_c0_g1	0.09	0.09	0.12		0.17	0.26	0.09		0.09	0.09	0.28		0.22	0	0.18		0.11	0	0.55		0.09	0.42	0.09
TR112740_c0_g1	0.31	0.08	0.1		0.22	0	0		0.39	0	0.08		0.07	0	0.08		0.19	0.19	0.2		0.09	0.15	0.25
TR112743_c0_g2	0	0	0		0	0.64	0		0	0	0		0	0	0		0	0	0		0	0	0
TR112744_c0_g1	0	0	0		0	0	0.96		0	0	0		0	0	0		0	0	0		0	0	0
TR112749_c0_g1	0	0	0		0	0	0.21		0	0	0		0	0	0		0.12	0	0		0	0	0
TR112757_c0_g1	0	0	0		1.23	0.12	0		0.64	0.06	0		0	0	0		0	0	0		1.42	0	0
TR112759_c0_g1	0.37	0	1.02		0	0	0.77		0	0	0		0	0	0		0	0	0		0	0	0
TR112761_c0_g1	0	0	1.2		0.44	0	0		0	0	0		0	0	0		0	0	0		0	0	0
TR112769_c0_g1	0	0	1.19		0	0	0		0	0	0		0	0	0		0	0	0		0	0	0
TR112770_c0_g1	0	0	0		0	0	0		0	0	0		0	0.55	1.77		0	0	0		0	0	0
TR112772_c0_g1	0	0	0		0	0	0		0	0	0		0	0	0		0	0	0		0	0	0
TR112777_c0_g1	6.28	3.13	5.09		1.25	3.92	3.27		3.43	2	3.33		1.5	1.86	4.07		4.44	4.51	0.06		0.65	2.11	2.35
TR112777_c0_g2	3.14	4.42	3.99		2.36	1.99	1.71		1.08	1.29	1.8		2.44	1.72	2.13		1.17	1.92	1.68		1.54	1.41	1.91
TR112782_c0_g1	0	0	0		0	0	0.29		0	0	0		0.68	0	0		0	0.35	0.36		0	0	0.28
TR11279_c0_g1	0.08	0	0		0	0	0		0.16	0	0		0	0	0		0	0	0		0	0.15	0
TR11279_c0_g2	0.08	0.16	0		0.79	0.32	0.53		0.16	0.63	0.34		0	0	0.33		1.85	0.6	0.21		0.52	0.15	0
TR112792_c0_g1	0	0	0		0	0	0		0	0	0		0	1.05	0		0	0	0		0	0	0
TR112794_c0_g1	0	0	0.25		0	0.72	0		0	0.35	0.19		0	0.35	0		0	0.22	0.24		0	0.34	0.19
TR11280_c0_g2	0	0.48	0		0	0.48	0		0	0.42	0		0	0	0		0	0.68	0		0	0	0
TR112803_c0_g1	0	0.12	0.26		0.12	0.19	0.07		0.06	0	0.07		0.11	0	0.07		0.23	0.15	0.08		0.21	0	0
TR112806_c0_g1	0.48	0.07	0.19		0.13	0.48	0.08		0.27	0.42	0.37		0.6	0.2	0.14		0.09	0.41	0.26		0.23	0.47	0.15
TR112810_c0_g1	0	0	0		0	3.25	0		0	0	0		0	0	0		0	0	0		0	0	0
TR112828_c0_g1	0	0	0		0	1.13	0		0	0	0		0	0	0		0	0	0		0	0	0
TR112838_c0_g1	0	0.43	0.39		0.14	0	0		0.28	0	0.61		0.37	0.14	0		0	0.18	0.19		0	0.27	0.15
TR112840_c0_g1	0	0	0		0.17	0	0.37		0	0	0.18		0	0	0		0	0.43	0		0	0.16	0
TR112845_c0_g1	0	0	0		0	0.23	0		0	0	0		0.19	0	0		0	0.29	0.3		0	0	0
TR11285_c0_g1	0.77	1.52	0.35		1.77	2.55	2.45		1.22	1.21	2.45		0.64	1.22	0.52		5	2.29	1.02		1.08	1.89	2.36
TR112860_c0_g1	0.15	0.24	0		0.28	0.15	0		0	0	0		0.13	0.19	0.05		0.3	0.35	0		0	0.19	0.05
TR112865_c0_g1	0	0	0		0.91	0	0		0.18	0	0.2		0	0	0		0	0	0		1.4	0	0
TR112882_c0_g1	0	0	0		0	0	0		0	0	0		0.85	0	0		0	0	0		0	0	0
TR112887_c0_g1	0	0	0		0.39	0	0		0.71	0	0		0	0.37	0		0	0	0.53		0	0	0.77
TR112891_c0_g1	0	0	0.24		0	0.17	0		0	0	0		0	0	0.18		0	0	0.23		0	0	0.18
TR112894_c0_g1	0	0.46	0		0.15	0	0		0.15	0	0		0.26	0.15	0		0	0	0.2		0	0	0
TR112907_c0_g1	0.55	0.54	0		0	0	0		0	0	0		0	0.52	0		0	0	0		0	0	0
TR112909_c0_g1	0.7	0.69	0		0	0	0		0	0	0		0	0	0		0	0	0		0	0	0
TR112916_c0_g1	0	0	0		0.77	0	0		0	0	0		0	0	0		0	0	1.06		0	0	0
TR112927_c0_g1	0	0	0		0	0	0.74		0	0	0		0	0	0		0	0	0		0	0	0
TR112943_c0_g1	0	0	2.3		0.42	0	0		0	0	0		0	0	0		0.56	0	0		0	0	0
TR112947_c0_g1	0.25	0	0		0	0	0		0	0.24	0		0.21	0	0		0	0	0.34		0	0	0.26
TR112948_c0_g1	0.68	0	1.88		0	0	0		0	0	0		0	0	0.68		0	0	0		0	0	0
TR112951_c0_g1	0.1	0.13	0		0.18	0.1	0.14		0.19	0.23	0.1		0.31	0.09	0		0.48	0.08	0.04		0.21	0.25	0.24
TR112953_c0_g1	0.25	0.17	0		0.08	0	0.09		0.17	0	0		0.15	0	0.18		0.21	0.2	0		0.09	0	0.09
TR112955_c0_g1	0.13	0.25	0.52		0.37	0.25	0.55		0.12	0.5	0.54		0.11	0.12	0.39		0.64	0.31	1.31		0.28	0.49	0.27
TR112956_c0_g1	0	0	0		0	0	0.96		0	0	0		0	0	0		0	0	0		0	0	0
TR112959_c0_g1	0.15	0	0		0.15	0.3	0		0	0	0		0	0	0		0.19	0.18	0.39		0.49	0	0
TR112965_c0_g1	0	0.08	0.11		0.15	0.08	0.26		0.39	0.16	0.75		0	0	0		0.2	0.19	0.1		0.09	0.08	0
TR112974_c0_g1	0	0	0		0	0	0		1.65	0	0		0	0	0		0	0.91	0		0	0	0
TR112975_c0_g1	0	0.22	0		0	0	0		0.21	0.42	0		0	0	0		0.57	0.83	0.87		0	0	0
TR112979_c0_g1	0	0	0		1.11	0	0		0	0	0		0	0	0		0	0	0		0	0	0
TR11298_c0_g1	0	0	0.43		0	0	0		0	0	0		0.26	0	0.32		0	0	0		0	0	0.32
TR112980_c0_g1	0	0	0.77		0	0	0.56		0	0	0		0	0	0		0	0	0		0	0	0
TR112985_c0_g1	0	0.3	0		0	0	0		0	0	0		0	0	0.62		0	0	0		0	0	0.61
TR11299_c0_g1	0	0	0		0	0	0.56		0	0.47	0		0.43	0	0.56		0	0	0		0	0	0
TR112990_c0_g1	0	0.29	0		0	0	0.32		0.29	0	0.31		0	0.56	0		0.37	0.72	0.19		0.16	0.28	0.77
TR113000_c0_g1	0	0	0		0	0	0		0.22	0	0		0	0.22	0		0.3	0	0		0	0	0
TR113006_c0_g1	0	0	0		0.17	0.34	0		0	0	0.55		0.44	0	0		0.22	0.21	0.23		0	0	0
TR113021_c0_g1	0	0	0		0.1	0	0.23		0.1	0.1	0.11		0.09	0	0		0	0	0		0	0	0
TR113034_c0_g1	0	0	0		0.44	0	0.38		0.45	0	0.12		0.1	0.76	0.24		0.58	0.28	0.74		0.63	0.66	0.36
TR113038_c0_g1	0	0	0		0	0.77	0		0	0	0		0	0	0		0.2	0	0		0	0	0
TR113047_c0_g1	0	0	0		0.2	0	0		0	0	0		0.17	0.79	0		0	0.26	0		0	0	0
TR113048_c0_g1	0	0	0		0	0	0.58		0	0	0		0.15	0	0		0	0.22	0		0.19	0.17	0
TR113054_c0_g1	0	0	0		0	0	1.27		0	0	0		0	0	0		0	0.55	0		0	0	0
TR113055_c0_g1	0	0	0		0	0	0		0	0	0		0	0	0		0	0	0		0	0	0
TR113061_c0_g1	0	0	0		0	1.26	0.15		0	0	0		0	0	0		0	0	0		0	0	0
TR113069_c0_g1	0.72	0.47	0		0	0	0.26		0	0	0.25		0.2	0	0		0.31	0	0		0	0.22	0
TR113075_c0_g1	0	0	0		0	0	1.28		0	0	0		0	0	0		0	0	0		0	0	0
TR113078_c0_g1	0.36	0.18	0		0	0	0		0	0.17	0		0	0	0.37		0	0	0		0	0.34	0.19
TR113081_c0_g1	0	0	0.46		0	0	0		0	0	0		0	0	0		0	0.44	0		0	0	0
TR113085_c0_g1	0	0	0		0	0	0		0.33	0	0.18		0	0.16	0.34		0	0.21	0.44		0	0	0
TR113086_c0_g1	0	0	0		0	1.06	0		0	0	0		0	0	0		0	0	0		0	0	0
TR11309_c0_g2	0	0	0		0	0	0		0	0	0		0.33	0	0		0	0	0.38		0	0	0
TR113090_c0_g1	1.19	0	1.09		0.59	0.6	0		0.19	1.73	0.43		0.34	0.19	0.21		0.26	0.75	0		0.43	0	0.21
TR113092_c0_g1	0	0	0		0.49	0.83	1.09		0	0	0.54		0	0	0		0.43	0.41	0		0	0.64	0.35
TR113093_c0_g1	0	0	0		0.19	0	0		0	0	0		0	0	0		0	0	0		0	0	0
TR113098_c0_g1	0	0	0		0	0	0		0	0	0		0.42	0	0		0	0.76	0		0	0	0
TR113100_c0_g1	0	0	0.27		0	0	0.86		0	0	0		0	0	0		0	0	0		0	0	0
TR113106_c0_g1	0	0	0		0.65	0	0		0	0	0		0	0	0		0	0	0		0	0	0
TR113107_c0_g1	0.33	0.08	0.24		0.05	0.03	0		0.08	0	0.14		0.05	0.02	0.03		0	0	0.13		0.03	0.13	0.06
TR113109_c0_g1	0	0	0.5		0	0	0.4		0	0	0		0	0	0.19		0	0	0		0	0	0
TR113115_c0_g1	0	0	0		0.51	0	0		0	0	0		0	0	0		0	0	0		0	0	0
TR113129_c0_g1	0	0.63	0.44		0	0	0		0	0	0		0	0	0.65		0	0	0		0	0	0
TR113140_c0_g1	1.12	0	0		0	0	0		0	0	0		0.3	0	0		0	0.5	0		0	0	0
TR11315_c0_g2	0	0	0		0	0	0.41		0	0	0		0	0	0		0	0	0		0	0.36	0
TR113156_c0_g1	0	0.31	0		0.61	0	0		0	0	0		0	0.29	0		0	0	0		0	0	0
TR113163_c0_g1	0	0	0		0.68	0	0		0	0	0		0	0	0.67		0	0.97	0		0	0	0
TR113183_c0_g1	0	0.28	0		0	0	0		0	0	0		0.23	0	0		0	0	0		0	0	0
TR113191_c0_g1	4.46	10.72	4.6		12.89	9.53	11.9		11.04	9.45	9.58		4.49	3.5	3.23		9.64	5.58	13.41		20.3	10.06	8.47
TR113196_c0_g1	0.18	0	0		0	0	0.1		0	0	0		0	0	0.09		0	0	0		0.1	0	0
TR113200_c0_g1	0.31	0	0		0.31	0	0		0	0	0		0	0	0		0.41	0	0		0	0	0
TR113202_c0_g1	0	0	0		0	0	0		0	0	0		0	0	0		0	1.28	1.94		0.93	0.41	0
TR113209_c0_g1	0	0	0		0.26	0	0		0.51	0	0		0.22	0.51	0		0	0	0		0.28	0	0
TR113216_c0_g1	0	0	0.62		0	0	0		0	0	0		0	0.11	0.24		0	0	0		0	0	0
TR113217_c0_g1	0	0.17	0.24		0	0	0		0	0	0		0	0.33	0		0	0	0		0	0	0
TR11322_c0_g1	0	0	0		0.32	0.55	0.37		0	0.11	0.12		0.1	0	0		0.14	0.4	0.14		0.49	0.43	0
TR113233_c0_g1	0.82	0	0		0.27	0	0		0	0	0		0	0	0		0	0	0		0.57	0	0.28
TR113235_c0_g1	0	0	0		0	0	0		0	0	0		0	0.54	0		0	0	0		0	0	0
TR113239_c0_g1	0	0	0		0	0	0		0	0	0		0	0	1.09		0	0	0		0	0	0
TR113241_c0_g1	0	0	0		0	0	0		0	0	0		0.3	0.36	0		0	0	0		0	0	0
TR113242_c0_g1	0	0	0		0	0.2	0.43		0.19	0.19	0.42		0	0	0		0	0.25	0.52		0	0	0
TR113259_c0_g1	0.54	0.4	0		0	0	0.15		0.13	0	0		0.58	0.26	0		0	0.17	0		0	0	0
TR113261_c0_g1	0.07	0	0.1		0	0	0		0	0	0		0	0	0		0	0	0		0	0	0
TR113269_c0_g1	0	0	0		0.24	0.98	0		0	0	0		0	0	0		0	0	0		0	0	0
TR11327_c0_g1	0	0	0		0.03	0	0		0	0	0		0.14	0	0		0.07	0.12	0		0.03	0	0
TR11327_c0_g2	0	0	0		0.03	0	0		0.05	0	0.28		0	0.05	0		0.07	0.12	0.2		0.03	0.21	0.23
TR113274_c0_g1	0.08	0.03	0.34		0.24	0.11	0.31		0.09	0.15	0.15		0.1	0.16	0.06		0.24	0.1	0.14		0.13	0.11	0.09
TR113280_c0_g1	0.77	0.38	0.26		0	0	0		0	0	0		0.49	0.18	0.2		0	0	0		0	0	0
TR113295_c0_g1	0	0	0		0.55	0.19	0		0.36	0	0.4		0.32	0	0.39		0.72	0.23	0		0	0	0
TR1133_c0_g1	1.23	0	0		0	0.6	0		0	1.54	0		0.47	0	0		0	0	0		0	0	0
TR113304_c0_g1	0	0	0		0.89	0	0		0	0	0		0	0	0		0	0	0		0	0	0
TR113313_c0_g1	0	0	0		0.04	0.27	0.15		0.05	0.32	0.05		0.12	0.09	0.09		0.11	0.21	0		0	0.09	0.1
TR113322_c0_g1	0	0	0		0.26	0	0		0	0	0		0	0	0		0	0	0.71		0	0	0
TR113325_c0_g1	0.35	0.35	0		0.35	0.35	0.37		0.33	0	0		0	0	0.36		0.47	0	0.97		0	0.64	0.36
TR113329_c0_g1	0	0	0		0	0	0		0	0	0		0	0	0		0	0	0.31		0	0	0
TR11333_c0_g1	0.16	0.15	0.85		0	0	0.34		0.15	0	0.17		0.13	0.45	0.48		0	0.38	0.61		0.34	0.15	0
TR113333_c0_g1	0	0	0		0	0	0.37		0	0	0		0	0	0		0	0.47	0		0	0	0
TR113340_c0_g1	0	0	0		0	0	0.61		0	0	0		0	0	0		0	0	0		0	0	0
TR113345_c0_g1	0	0	0		0	0	0		0	0	0		0.37	0	0.47		0	0	0		0	0	0
TR113364_c0_g1	0	0	0		0	0	1.65		0	0	0		0	0	0		0	0	0		0	0	0
TR113369_c0_g1	0.17	0.05	0		0.05	0.06	0.18		0.22	0.23	0		0.24	0	0.29		0.21	0.39	0.21		0.31	0.49	0.18
TR113374_c0_g1	0.11	0	0		0	0.66	0.12		0.11	0	0		0.09	0	0.11		0	0	0		0.12	0.11	0
TR113380_c0_g1	0.16	0.04	0.05		0.19	0.2	0.09		0.08	0	0.09		0.11	0.15	0.25		0.55	0.24	0.31		0.09	0.24	0.26
TR113382_c0_g1	0	0	0		0	0	0.41		0	0	0		0	0.38	0		0	0	0		0	0.35	0
TR113385_c0_g1	0.06	0.06	0.09		0.63	0.39	0.22		0.07	0.2	0.21		0	0	0		0.41	0.23	0.33		0.79	0.44	0.21
TR113392_c0_g1	0	0	0		0	0.96	0		0	0	0		0	0	0		0	0	0		0	0	0
TR113407_c0_g1	0	0	0		0.51	0	0.12		0	0	0		0	0	0.22		0	0	0		0	0	0
TR113408_c0_g1	0	0	0		0	0.66	0		0	0	0		0	0	0		0	0	0		0	0	0
TR11341_c0_g1	0	0.25	0		0	0.06	0.27		0	0	0.13		0	0	0		0	0.27	0		0.07	0	0
TR11341_c0_g2	0	0	0.17		0	0.06	0.27		0	0	0.13		0	0	0.26		0.16	0.8	1.13		0.07	0.36	0.13
TR113411_c0_g1	0	0	0		0	0	2.5		0	0	0		0	0	0		0	0	0		0	0	0
TR113413_c0_g1	0	0.98	0		0	0	0		0.44	0	0		0	0	0		0	0.68	0.69		0.49	0	0
TR113415_c0_g1	1.38	0	0		0	0	0		0	0	0		0	0	0		0	0	0		0	0	0
TR113426_c0_g1	0.21	0.21	0		0	0	0		0	0	0		0	0.4	0		0	0	0		0	0	0
TR113433_c0_g1	0.42	0.26	0.58		0.05	0.16	0.12		0	0	0		0.28	0.46	0.33		0.07	0	0		0.06	0	0.4
TR113436_c0_g1	0	0	0		0	0	0.43		0	0	0		0	0	0		0	0	0		0	0	0
TR113437_c0_g1	0	0	0		0	0.46	0		0	0	0		0	0	0.48		0	0	0		0	0	0
TR113438_c0_g1	0.23	0.23	0		0	0	0		0	0	0		0	0.67	0		0	0	0		0	0.22	0
TR113439_c0_g1	0.22	0.22	2.37		0	0	0.23		0	0	0		0.18	0	0		0	0	0		0	0	0
TR11344_c0_g1	0.39	0.2	0		0	0	0		0	0.38	0		0.33	0	0		1.01	0.49	0		0	0.19	0
TR11344_c0_g2	0	0	0		0.25	0	0		0	0	0		0	0	0		0	0	0		0	0	0
TR113441_c0_g1	0	0	0		0	0	0		0	0	0		0	0.67	0.71		0	1.04	0		0	0	0
TR113444_c0_g1	0	0.13	0		0.13	0.13	0.28		0	0.26	0		0.11	0	0		0.16	0	0		0.28	0	0.14
TR113455_c0_g2	0	0	0		0	0	0		0	0	0		0	0	0		0	0	0		0	0	0
TR113461_c0_g1	0	0.12	0		0.12	0	0		0.06	0	0		0.16	0.59	0.38		0.15	0.29	0.16		0.34	0.06	0.13
TR113463_c0_g1	0.11	0.21	0.15		0	0.11	0.35		0.21	0.32	0.11		0.09	0.2	0		0.41	0.13	0		0	0.41	0.23
TR113468_c0_g1	0	0	0		0	1.17	0		0	0	0		0	0	0		0	0	0		0	0	0
TR113478_c0_g1	0	0	0		0	0	1.06		0	0	0		0	0	0		0	0	0		0	0	0
TR113490_c0_g1	0	0	0		0.69	0	0.67		0	0	0		0	0	0		0	0	0		0	0	0
TR113493_c0_g1	0.56	0	0.31		0	0	0		0	0	0		0.1	0	0.12		0	0	0		0	0	0
TR113495_c0_g1	0	0	0		0	0	0		0.03	0.03	0.04		0	0	0		0.17	0.2	0.3		0.08	0.27	0.29
TR113495_c0_g2	0.17	0.17	0.18		0	0.1	0		0	0	0		0.15	0.19	0		0	0	0		0	0	0
TR113497_c0_g1	0	0	0		0.08	0.31	0.17		0.16	0.32	0.17		0.07	0	0.33		0	0	0.8		0	0.38	0
TR113498_c0_g1	0	0	0.26		0	0.76	0		0	0.18	0		0	0	0.2		0	0.48	0		0	0.18	0
TR113502_c0_g1	0	0	0		0	0	0.61		0	0	0		0	0	0		0	0.87	0		0	0	0
TR113503_c0_g1	0	0	0		0.27	0	0		0	0	0		0	0.26	0		0	0.35	0		0	0	0
TR113506_c0_g1	0.11	0	0.15		0	0	0		0	0	0		0	0	0.11		0	0	0		0	0	0
TR113517_c0_g1	0	0	0		0	0.75	0.27		0	0	0		0	0	0		0	0	0		0	0	0
TR113521_c0_g1	0.57	0	0.79		0	0	0		0	0	0		0	0	0		0	0	0		0	0	0
TR113523_c0_g1	0	0	0		0	0.52	0		0	0	0		0	0	0		0	0	0		0	0	0
TR113525_c0_g1	0.9	0	0.79		0.09	0.31	0		0	0.14	0		0	0	0		0	0	0		0	0	0
TR113526_c0_g1	0	0	0		0.81	0	2.09		0.37	0	0		0.32	0	0		0	1.09	0.56		0	0	0
TR11356_c0_g1	0	0	0		0	0	0		0.33	0	0		0.86	0	0		0	0	0.48		0	0	0
TR11356_c0_g2	0	0.54	0		0	0	0.29		0	0	0		0	0	0		0.35	0	0		0	0	0
TR113563_c0_g1	0	0	0		0	0	0		0	0	0		0	0	0		1.16	0	0.39		0.61	0.54	0
TR113569_c0_g1	0	0	0.76		0	0	0.55		0	0	0		0	0	0		0	0.77	0		0	0	0
TR113580_c0_g1	0	0	0		0	0	1.67		0	0	0		0.64	0	0		0	0	0		0	0	0
TR113584_c0_g1	1.28	0.95	0		0.95	0.63	0.34		0.6	0	0.68		0	0.61	0		0.42	0	0.86		0.66	0.29	0
TR113586_c0_g1	0.93	0	0		0	0	0		0	0	0		0	0	0.92		0	0	0		0	0	0
TR113611_c0_g1	0	0	0		0	0	0		0	0	0		0	0	0		0	0.84	1.68		0	0	0
TR113639_c0_g1	0.73	0	0.5		0	0.36	0.38		0	0	0		0	0	0		0	0	1		0	0	0
TR113641_c0_g1	0.32	0	1.31		1.58	0.32	0		0.3	0.88	1.01		0.26	1.51	0.32		0	0	0.43		0.66	0.58	0.32
TR113646_c0_g1	0	0.24	0.66		0	0	0		0.12	0.36	0.26		0.1	0.23	0		0	0.3	0.31		0.67	0	0.26
TR113648_c0_g1	0.1	0.1	0		0.37	0.1	0		0.1	0.1	0.31		0	0	0.3		0.24	0.23	0.12		0.21	0.28	0.21
TR113649_c0_g1	0	0	0		0.4	0	0		0	0	0		0.32	0	0.82		0	0	0		0	0	0
TR113658_c0_g1	0.2	0.1	0		0.06	0.2	0.19		0.14	0	0		0.03	0	0.07		0.04	0.24	0.21		0.04	0.1	0
TR113663_c0_g1	0	0	0		0	0	1.35		0	0	0		0	0	0		0	0.09	0		0	0.19	0
TR113665_c0_g1	0	0.42	0		0.28	0	1.23		0.28	0	0.15		0	0.13	0		0	0	0.73		0	0	0
TR113681_c0_g1	0	0	0		0.37	0	0		0	0.34	0		0	0	0		0	0	0.51		0	0	0
TR113708_c0_g1	0.34	0.17	0		0.17	0	0.37		0.17	0.33	0		0.72	0.16	0		0.43	1.05	0		0	0	0
TR113714_c0_g1	0	0	0		0	0.56	0		0	0.79	0.3		0.23	0.53	0		0.74	0	0		0.29	0.26	0
TR113733_c0_g1	0	0	0		0	0	0		0	0.32	0		0.14	0.46	0		0.21	0	0.21		0	0	0
TR11374_c0_g2	0	0	0		0	0	0		0	0	0		0	0	0		0	0	0		0	0	0
TR113753_c0_g1	0	0.92	0		0	0	0		0	0	0		0	0	0.92		0	0	0		0	0	0
TR113765_c0_g1	0.87	0.86	0		0	0	0		0	0	0		0	0	0		0	0	0		0	0	0
TR113779_c0_g1	0	0	0		0	0	0.63		0	0	0		0	0	0		0	0	0		0	0	0
TR11378_c0_g1	0.44	0	0		0	0	0		0	0.77	0		0.7	0	0		0	0	0		0	0	0
TR11378_c0_g2	0	0	0		0	0	0		0	0	0		0	0	0		0	0	0		0	0	0
TR113785_c0_g1	0	0.24	0.17		0	0.12	0.27		0.12	0	0		0.42	0.35	0.38		0	0	0		0.13	0	0
TR113795_c0_g1	0	0.64	0		0	1.26	0		0.56	0	0.67		0	0.61	0.65		0	0	0		0	0	0
TR113800_c0_g1	0.64	0.16	0		0	0	0		0	0.16	0		0	0	0		0	0	0		0	0	0.17
TR113809_c0_g1	0.3	0	0		0	0.3	0.33		0.59	0.15	0.16		0.51	0	0		0.19	0.18	0.59		0.33	0	0.32
TR113816_c0_g1	0	0	0		1.35	0	0.66		0	0	0		0	0	0		0	0	0		0	0	0
TR113826_c0_g1	0.07	0.15	0		0.14	0.04	0.33		0.3	0.04	0.71		0.19	0.07	0.23		0.05	0.09	0.38		0.24	0.07	0.2
TR113826_c0_g2	0	0	0		0	0.04	0		0	0.04	0		0	0	0		0.05	0.09	0		0	0.07	0.2
TR113831_c0_g1	0	0	0		0	0	0		0.41	0	0		0	0	0		0	0	0		0	0	0
TR113857_c0_g1	0	0	0		0	0	0.61		0	0	0		0	0	0.29		0	0	0		0	0	0
TR113860_c0_g1	0	0	0		0	0	1.02		0	0	0		0	0	0		0	0	0		0	0	0
TR113864_c0_g1	0	0	0		0	0	1.07		0	0	0		0	0	0		0	0	0		0	0	0
TR113867_c0_g1	0.07	0.03	0.24		0.1	0.21	0.04		0.07	0.04	0.11		0.03	0	0.04		0.04	0.12	0.09		0	0.07	0.19
TR113869_c0_g1	0	0	1.97		0	0	0		0	0	0		0	0	0		0	0	0		0	0	0
TR113873_c0_g1	0.35	0.17	0.47		0	0	0		0	0.17	0		0.15	0.5	0		0	0	0		0	0	0
TR113877_c0_g1	0	0	2.64		0.65	0	1.26		0.55	0	0.66		0	0	0		0	0	0		0	0	0
TR113881_c1_g1	0	0	0		0	0	0.56		0	0	0		0	0	0.27		0	0	0		0	0	0
TR113882_c0_g1	0.19	0.15	0.2		0	0.2	0.22		0	0.1	0		0.17	0.09	0.1		0.24	0.06	0		0.22	0.14	0
TR113887_c0_g1	0.17	0	0		0	0	0		0	0.49	0.18		0	0	0		0	0.21	0.88		0	0	0.18
TR113891_c0_g1	0	0	0		0	0	0		0	0	0		0	0	0		0.84	0	0.86		0	0	0
TR113898_c0_g1	0	1.59	0		0	0	0		0	0	0		0	0	0		0	0	0		0	0	0
TR113913_c0_g1	0	0.38	0		0	0	0		0	0	0		0	0	0		0	0	0		0	0	0
TR113916_c0_g1	0	0	0		0	0	0.78		0	0	0		0	0	0		0	1.19	1.17		0	0	3.7
TR113917_c0_g1	0	0	0		0.91	0	2.72		1.77	0	0.49		0	0.44	0		0	1.17	0.92		2.46	0	0.48
TR113922_c0_g1	0.27	0.94	0		0	0	0.15		0.4	0.27	1.01		0.46	0.39	0.42		0.68	0.16	0.87		1.32	0.52	0.57
TR113933_c0_g1	0.44	0	0.53		0	0.17	0.18		0.06	0	0.12		0.1	0	0.11		0.28	0	0		0	0	0
TR113933_c0_g2	0	0	0		0.17	0	0		0	0.12	0		0	0.11	0.38		0	0.07	0.08		0.07	0.06	0
TR113954_c0_g1	0	0.69	0		0	0	0		0	0	0		0	0	0.7		0	0	0		0.66	0	0
TR113955_c0_g1	0.77	0.1	0.91		0.19	0	0		0	0	0		0	0.18	0		0	0	0		0	0	0
TR113956_c0_g1	0	0	0		0	0	0		0	0	0		0	0	1.28		0	0	0		0	0	0
TR113961_c0_g1	0	0	0		0.65	0	0		0	0	0		0	0	1.28		0	0	0		0	0	0
TR11397_c0_g2	0	0.53	0		0	0	0		0	0	0		0	0	0		0	0	0.76		0	0	0
TR113976_c0_g1	0	0	0		0	1.06	0		0	0	0		0	0	0		0	0	0.97		0.37	0	0
TR113982_c0_g1	0	0.29	0		0	0	0.32		0.1	0	0		0	0.09	0		0.48	0.23	0.12		0	0.19	0
TR113989_c0_g1	0	0	0		0	0	0.2		0	0	0		0	0	0		0	0	0		0	0	0
TR11400_c0_g1	0	0.05	0.07		0.28	0	0.49		0.2	0.05	0.16		0.09	0	0.05		0.18	0.06	0.25		0.6	0.29	0.1
TR114003_c0_g1	0	0	0		0.51	0	0		0	0	0		0	0	0		0	0	0		0	0	0
TR114006_c0_g1	0	0.67	0		1.34	0	0		0	0	0.36		0	0	0		0	0	0		0	0	0
TR114014_c0_g1	0	0	0.43		0	0	0.33		0	0	0		0	0	0		0	0	0		0	0	0
TR114025_c0_g1	0	0	0		0	0.47	0.25		0	0	0		0.4	0	0		0	0	0		0.5	0	0
TR114031_c0_g1	0.15	0.15	0		0.15	0	0		0	0	0		0	0	0.47		0	0	0		0	0	0
TR114037_c0_g1	572.6	367.63	384.01		262.77	270.19	221.37		267.7	324.04	205.38		345.58	337.89	340.09		349.24	273	256.72		305.49	235.35	267.49
TR114043_c0_g1	0	0	0.67		0	0	0		0	0	0		0	0	0.98		0	0	0		0	0	0
TR114047_c0_g1	0	0.94	0		0	0	0		0	0.22	0.75		0	0	0.24		0.61	0	0.31		0	0	0
TR114057_c0_g1	0	0	0		1.27	0	0		0	0	0		0	0	0		0	0	0		0	0	0
TR11406_c0_g1	0.31	0.31	0		0	0	0		0	0	0		0	0	0		0	0	0		0	0	0
TR11406_c0_g2	0	0	0		0.19	0	0		0	0	0		0.16	0	0		0	0	0		0.21	0	0
TR114061_c0_g1	0	0	0		0.18	0	0.6		0	0	0		0.78	0	0.57		0	0.92	0		0	0.52	0.19
TR114063_c0_g1	2.73	0	0.94		0.34	2.38	0		0.32	3.75	0		0	0	0		0	0	0		0	0	0
TR114065_c0_g1	0	0	0		0.17	0	0		0	0	0		0	0	0		0	0	0		0	0	0
TR114065_c0_g2	0	0	0		0.17	0	0		0	0	0		0	0	0		0	0	0		0	0	0
TR114081_c0_g1	0	0.21	0		0	0	0.22		0.2	0	0		0	0	0		0	0	0		0	0	0
TR114088_c0_g1	1.29	0	0		0	0	0		0	0	0		0	0	0		0	0	0		0	0	0
TR114091_c0_g1	0	0.56	0		0.27	0	0.3		0.96	0	0.45		0.6	0.27	0.43		0.18	1.03	0.36		0	0.27	0.88
TR114100_c0_g1	0.38	0.19	0		0	0	0		0	0	0		0.33	0	0.2		0	0	0		0	0	0
TR114106_c0_g1	0.25	0.12	0		0	0.12	0		0.24	0.12	0		0.11	0.12	0.26		0.16	0.6	0.16		0	0.12	0.26
TR114109_c0_g1	3.4	1.13	1.57		3.47	6.16	5.7		2	7.23	7.74		7.94	4.85	5.74		0	2.41	6.45		1.67	7.72	16.93
TR114127_c0_g1	0	0	0.32		0	0	0		0	0.45	0		0	0	0.24		0	0	0		0.25	0	0
TR11413_c0_g1	0	0	0		0	0	0		0	0	0		0	0	0		0	0	0		0	0	0
TR114131_c0_g1	0	0	0		0	0	0		0	0	0		0	0	0		0	0	0		0	0	0
TR114144_c0_g1	0	0	0		1.86	0	0		0	0	0		0	0	0		0	0	0		0	0	0
TR114152_c0_g1	0.19	0.19	0.26		0	0.19	0.2		0.37	0	0.2		0.16	0.18	0		0.48	0.23	0.25		0.61	0	0
TR114154_c0_g1	0	0	0		0	0	0.66		0	0	0		0	0	0		0	0	0		0	0	0
TR114156_c0_g1	0	0	0		0	0	0		0	0	0		0.53	0	0		0	0	0		0	0	0
TR114157_c0_g1	0	0.21	0.29		0.42	0.42	0.46		0	0	0		0.72	0	0		0	0	0.28		0.23	0	0.22
TR11416_c0_g1	0	0.76	0		0	0.75	0.75		1.3	0	0		1.73	0.73	0		3.3	0	2.25		1.46	0.63	0
TR114178_c0_g1	0	0	0		0.59	0.24	0.94		0.36	0	0.52		0	0.35	0.38		0.31	0.74	0.32		0.13	0	0.77
TR114183_c0_g1	0	0	0		0	0	0		0	0	0		0.64	0	0		0	0	0		0	0	0
TR114188_c0_g1	0.08	0	0.11		0.08	0.08	0.26		0	0	0.17		0	0	0.08		0.1	0	0.1		0	0	0
TR114191_c0_g1	0	0.61	0		0.12	0.12	0		0	0	0		0	0	0		0.47	0	0		0	0	0
TR114195_c0_g1	1.37	0	0.95		0	0	0		0	0	0		0	0	0		0	0	0		0	0	0
TR114200_c0_g1	0	0	0.26		0	0	0		0	0	0		0	0.09	0		0	0	0		0	0	0
TR114207_c0_g1	0.1	0	0.14		0.29	0.1	0.11		0.1	0.2	0		0.17	0	0		0	0.12	0		0	0	0.11
TR114209_c0_g1	0	0	0		0	0	0.48		0	0	0		0	0	0		0	0	0		0	0	0
TR114217_c0_g1	0	0	0		0	0.59	0		0	0	0		0	0	0		0	0.86	0		0	0	0
TR114223_c0_g1	0	0	0		0.56	0	0.3		0	0.26	0		0	0	0		0	0	0		0	0	0
TR11423_c0_g1	0	0	0		0.53	0	0.53		0	0	0.55		0.41	0	0		0	0	0		0	0.9	0.51
TR114245_c0_g1	0.23	0.22	0		0	0	0.24		0.43	0.22	0.24		0	0.22	0		0	0.29	0		0	0	0.23
TR114264_c0_g1	0	0	0.57		0	0	0		0	0.37	0		0	0	0.42		0	0	0		0.42	1.09	0
TR114276_c0_g1	0	0	0		0	2.87	0		0	0	0		0	0	0		0	0	0		0	0	0
TR114282_c0_g1	0	0	1.13		0.41	0	0		0	0	0		0	0	0		0	0	0		0	0	0
TR114292_c0_g1	0.15	0	0		0.15	0.3	0		0	0.15	0		0	0	0		0	0	0		0	0	0
TR114293_c0_g1	0	0	0		1.11	1.62	0		0	0	0		0	0	0		0	0	0		0	0	0
TR114299_c0_g1	0	0	0.93		0	0	0		0	0	0		0.28	0.32	0		0	0	0		0	0	0
TR1143_c0_g1	0	0	0		0	0	2.5		0.37	0	0		0	0	0		0	0	0		0	0	0
TR114308_c0_g1	0	1.42	0		0.73	0	0		0	0	0		0	0	0		0	0	0		0	0.59	0
TR114317_c0_g1	0.21	0.21	0.29		0	0	0		0	0	0		0.36	0.4	0.22		0	0	0		0	0	0
TR114321_c0_g1	0	0	0		0	0	0		0	0	0		0	0	0		0	0.84	0.59		0	0	0.23
TR114323_c0_g1	0	0	0		0	0	0		0	0	0		0.16	0.55	0		0	0	0		0	0	0
TR114326_c0_g1	0	0	0		0	0	0.52		0	0	0		0	0	0		0	0.71	0		0	0	0
TR114330_c0_g1	1.2	0.6	0		0	0	0		0	0	0		0	0	0		0.84	0	0		0	0	0
TR114331_c0_g1	0	0.06	0		0.06	0.06	0.14		0.06	0.06	0.07		0.16	0	0.06		0.31	0.37	0		0.14	0.37	0.2
TR114335_c0_g1	0	0.5	0		0	0	0		0	0	0		0.4	0.48	0.51		0	0	0		0	0	0
TR114336_c0_g1	0	0	0		0	0	0		0	0	0		0.57	0.72	0		0	0	0		0	0	0
TR114339_c0_g1	0.58	0.34	0.46		0.42	0.39	1.18		0.54	0.4	0.36		0.25	0.55	0.35		0.3	0.69	0.55		0.54	0.76	1.09
TR11434_c0_g1	0	0	0		0	0	0		0	0	0		0	1.77	0		0	0	0		0	0	0
TR114340_c0_g1	0	0	0		0	0	0		0	0	0		0.48	0	0.63		0	0	0		0	0	0
TR114343_c0_g1	0	0	0		0	0.53	0		0	0	0		0.42	0	0.54		0	0	0		0	0	0
TR114344_c0_g1	0.38	0	0.53		0.39	0	0.4		0.71	0.35	0		0	0.37	0.39		0	0	0		0	0	0.38
TR114349_c0_g1	0	0	0		0	0	0.06		0.26	0	0		0	0	0.11		0	0.78	0.26		0.28	0.05	1.15
TR11436_c0_g1	0	0.18	0		0.54	0	0.2		0	0	0		0	0.35	0		0.23	0	0.24		0	0.17	0
TR114377_c0_g1	0	0	0		1.3	0	0.63		0	0	0		0	0	0		0	0	0		0	0	0
TR11438_c0_g1	0.57	0.56	0		0	0	1.14		0	0	0		0.44	0	0.57		1.58	0	1.61		0	0	0
TR114389_c0_g1	0	0.07	0		0.14	0.14	0.32		0	0.07	0		0	0	0.07		0.18	0.17	0.27		0.08	0	0
TR114393_c0_g1	0	0	0.2		0	0	0		0	0	0		0.06	0.29	0		0	0.09	0		0.16	0	0
TR114393_c0_g2	0	0	0		0.15	0	0		0.15	0	0		0.06	0	0		0	0.09	0		0	0	0
TR114396_c0_g1	0	0	0.48		0	0	0		0	0	0		0.45	0.67	0.18		0	0	0		0	0	0
TR114401_c0_g1	0	0.49	0		0	0.49	0		0	0	0		0.2	0	0		0	0	0		0	0.23	0
TR114402_c0_g1	0	0	0		0.73	0	0		0	0	0		0	0	0.72		0	0	0		0	0	0
TR114411_c0_g1	0	0.74	0		0	0	0		0	0	0		0	0	0		0	0	2.16		0	0	0
TR114417_c0_g1	0	0	0		0.39	0	0.15		0	0.13	0		0.23	0.13	0.28		0	0	0.17		0	0.13	0.14
TR114418_c0_g1	0	0	0		2.1	0	0		0	0	0		0	0	0		0	0	0		0	0	0
TR114419_c0_g1	0.37	0.12	0.5		0	0	0		0	0	0		0.21	0.12	0.38		0	0	0		0	0	0
TR114423_c0_g1	0	0	0		0	0	1.34		0	0	0		0	0	0		0	0	0		0	0	0
TR114431_c0_g1	0	0	1.24		0	0	0		0	0	0		0.65	0	0		0	0	0		0	0	0
TR114433_c0_g1	0.22	0.43	0.88		0	0	0.69		0	0.21	0.23		0	0.21	0		0	0	0		0	0.2	0
TR114434_c0_g1	0	0	0		0	0	0		0	0	0		0	0	0		0	0	2.03		0	0	0
TR114436_c0_g1	0	0	0		0.28	0.15	0		0.29	0	0.16		0	0	0		0	0.18	0.38		0	0.14	0
TR114444_c0_g1	0.19	0	0.26		0	0	0		0	0	0		0.16	0	0		0	0	0		0	0	0
TR114454_c0_g1	0.42	0.14	0		0	0.14	0.3		0	0.41	0.44		0	0	0.14		0.18	0	0.18		0.3	0	0
TR114458_c0_g1	0	0.43	0		0	0.43	0		0	0	0		0	0	0.88		0	0	0		0	0	0
TR114459_c0_g1	0	0	0		0.11	0	0.12		0	0	0		0.09	0.1	0		0.14	0.13	0.14		0	0	0
TR11446_c0_g2	0.27	0	0		0	0.27	0.29		0	0	0		0	0	0.28		0	0	0		0	0	0
TR114468_c0_g1	0.33	0	0		0	0.33	0		0	0	0		0	0	0		0	0.44	0		0	0	0
TR114469_c0_g1	0	0	0		0.32	0	0.67		0	0	0		0	0	0		0	0	0		0	0	0
TR114474_c0_g1	0	0.99	0		0	0	0		0	0	0		0	0	0		0	1.38	0		0	0.86	0
TR11448_c0_g1	0.91	0.06	0.79		0.38	0.13	0.22		0.26	0.4	0.63		0	0.12	0.07		0.08	0.08	0.33		0.14	0	0.07
TR11449_c0_g1	0	0	0		0	0	0.88		0	0	0		0	0	0		0	0	0		0	0	0
TR114494_c0_g1	0	0.69	0		0	0	0		0	0	0		0	0.22	0		0	0	0		0	0	0
TR114494_c0_g2	0	0	0		0	0	0		0	0	0		0	0	0		0	0	0		0.2	0	0
TR114495_c0_g1	0	0.23	0		0	0	0		0	0	0		0	0	0.24		0	0.3	0		0	0	0
TR114507_c0_g1	0.32	0.32	0.22		0	0	0.35		0.31	0	0		0	0.15	0		0	0	0.21		0	0	0
TR114520_c0_g1	0	0	0		0.72	0	0		0	0	0		0	0	0		0	1.02	0		0	0	0
TR114525_c0_g1	0	0	0		0	0	0.85		0	0	0		0	0	0		0	0	0		0	0	0
TR114538_c0_g1	0	0	0		0	0	0		0.68	0.33	0		0.3	0	0		0	0.49	0		0.38	0.65	0
TR114543_c0_g1	0	0	0		0.16	0	0		0	0	0		0.14	0.32	0		0	0.21	0		0	0	0
TR114544_c0_g1	0.28	0.41	0.19		0	0	0.23		0.07	0	0		0	0	0.21		0	0.08	0.18		0	0.07	0
TR114565_c0_g1	0.16	0.65	0		0	0	0		0.08	0.08	0		0.07	0.16	0.08		0.1	0.1	0		0	0	0.09
TR114567_c0_g1	0	0	0.6		0	0	0		0	0	0		0.35	0	0		0.59	0	0		0	0	0
TR114571_c0_g1	0	0	0		0	0	0		0	0	0		0	0	0		0	0	0		0	0	0
TR114587_c0_g1	0.82	0.2	0.28		0	0	0		0	0	0		0	0	0.21		0	0	0		0	0	0
TR114591_c0_g1	0.15	0.15	0.15		0.73	0.49	0.42		0.46	0.62	0.65		0	0	0		0	0	0		0	0	0
TR114621_c0_g2	0	0	0.29		0	0.21	0		0	0	0		0	0	0.22		0	0.27	0		0	0	0
TR114625_c0_g1	1.68	1.67	2.86		0.55	0.56	0.92		0.28	0.28	1.05		1.08	0.8	1.01		0	0.34	0.36		0.15	0.27	0.59
TR114632_c0_g1	0.2	0.1	0.41		0	0	0		0	0	0		0	0.1	0.31		0	0	0		0	0	0
TR114649_c0_g1	0	0	0		0	0.68	0.24		0	0	0.24		0	0	0		0	0	0.3		0	0	0
TR114650_c0_g1	0	0	0.69		0	0	1.01		0	0	0		0	0	0		0	0	0		0	0	0
TR114651_c0_g1	0.37	0	0		0	0	0.2		0	0	0		0	0.35	0.19		0.24	0	0		0.2	0.17	0
TR11466_c0_g1	0	0	0		0	0.17	1.26		0.33	0	0		0.85	0.95	0.17		0	0.21	0		0.18	0	0.17
TR11466_c0_g2	0	0	0		0.16	0	0		0.32	0	0		0	0	0		0	0	0		0.18	0	0
TR114669_c0_g1	0	0	0		0	0.53	0		0	0	0		0	0	0.54		0	0	0		0	0	1.03
TR114671_c0_g1	0	0.2	0		0.1	0	0		0.1	0	0		0	0	0.1		0.12	0.24	0.13		0	0	0
TR114673_c0_g1	0	0	0		0	0	0		0	0	0		0.94	1.73	0		0	0	0		0	0	0
TR11468_c0_g1	0.11	0	0		0.11	0.76	0		0.32	0	0.12		0.09	0	0.11		0.28	0.26	0.14		0	0.11	0.23
TR114706_c0_g1	0	0.23	0.15		0	0	0		0	0	0		0.1	0.22	0.12		0	0	0		0	0	0
TR114707_c0_g1	0	0.29	0		0	0	0.62		0	0	0.31		0.24	0	0.6		0	0	0		0	0	0
TR114707_c1_g1	0	0	0		0	0	0		0	0	0		0	0.31	0		0	0.43	0		0	0	0
TR114714_c0_g1	0	0.79	0		0	0	0		0	0	0		0	0	0		0	0	0		0	0	0
TR114728_c0_g1	0	0.81	0		0	0	0		0	0.65	0		1.82	0	0.82		1.18	0	0		0	0	0
TR114732_c0_g1	0	0	0		0	0.17	0.19		0	0	0		0.3	0.17	0.18		0	0	0		0	0	0.37
TR114748_c0_g1	0	0	0		0	0	0		0	0	0		0	0.38	0.41		0	0	0		0	0	0
TR114754_c0_g1	0	0.22	0		0	0	0		0.42	0	0		0.18	0	0		0.28	0	0		0.23	0	0
TR114764_c0_g1	0	0	0		1.67	1.58	0		0	0	0		0	0	0		1.16	0	0		0	0	0
TR114767_c0_g1	0.29	0.09	0.13		0	0	0		0	0	0		0.25	0.27	0.2		0	0	0		0	0	0
TR114770_c0_g1	0	0	0		0	0	0		0	0	0		0.37	0	0.95		0	1.29	0.65		0.94	0	1.38
TR114787_c0_g1	0.37	0.37	0		0.36	0.49	0.54		0.36	0.12	0.79		0.42	0.35	1.14		0.16	0.45	0.16		0.27	0.35	0.13
TR114790_c0_g1	0.53	0	0		0	0	0.28		0	0	0		0	0	0.82		0	0.68	0		0.56	0	0.27
TR114797_c0_g1	0	0	0		0.24	0	0		0	0	0.27		0	0.12	0.26		0.16	0	0		0	0	0
TR11481_c0_g1	0	0.33	0		0.49	0	0.37		0	0	0.18		0	0	0		0	0	0		0	0	0
TR114811_c0_g1	0	0.61	0		0	0	0.33		0	0	0		0	0	0		0	0.4	0		0	0	0
TR114819_c0_g1	0.14	0.13	0		0.66	0	0		0	0	0		0	0	0		0	0	0		0	0	0
TR114822_c0_g1	0.16	0.15	0		0	0	0		0	0	0		0.27	0	0.16		0	0	0		0	0	0
TR11484_c0_g1	0	0	0		0	0	0		0.07	0	0		0	0	0		0.09	0	0		0	0	0
TR11484_c0_g2	0.14	0	0		0.14	0.14	0		0.07	0	0		0	0	0		0.09	0.17	0		0	0	0
TR114846_c0_g1	0	0.19	0.26		0	0	0.21		0	0	0.41		0	0	0.2		0	0	0		0	0	0
TR114848_c0_g1	0.27	0.54	0		0	0	0		0	0	0		0.22	0	0		0	0	0		0	0	0
TR114856_c0_g1	0	0	0		0	0	0		0	0	0		0	0	0		0	0	0		0	0	0
TR114856_c0_g2	0	0	0.49		0	0.18	0.77		0	0	0		0	0	0		0	0	0		0	0	0
TR11486_c0_g1	0	0.12	0		0.04	0.25	0.05		0	0.04	0		0.29	0.32	0.39		0.26	0.15	0.05		0.14	0.12	0.04
TR114862_c0_g1	0	0	0		0	0	1.63		0	0	0		0	0	0		0	1.27	0		0	0	0
TR114878_c0_g1	0	0	0		1.6	0	0.76		0	0	0		0	0	0		0	0	0		0	0	0
TR11489_c0_g1	0	0.58	0		0	0	0.31		0.83	0	0.31		0	0.56	0.3		0	0	0.39		0	0	0.3
TR1149_c0_g1	0	0	0.41		0	0	0.94		0	0	0		0	0	0		0	0	0		0	0	0
TR114909_c0_g1	0.13	0.13	0.18		0	0	0		0	0	0		0	0.13	0		0	0	0		0	0	0
TR114918_c0_g1	0	3.72	0		4.74	0	11.01		6.76	0	8.87		11.15	7.58	5.71		9.59	8.38	11.11		7.06	6.12	5.97
TR114924_c0_g1	0	0	0		0	0	0		0	0	0		0.52	0	0		0	0	0.99		0	0	1.93
TR114930_c0_g1	0.41	0	0		0	0	0		0	0	0		0.67	0	0.42		0	0	0		0	0	0
TR114933_c0_g1	20.87	79.12	0		6.32	8.47	16.57		5.63	1.99	1.82		130.85	68.6	32.04		211.97	87.02	1.78		33.23	7.25	2.13
TR114934_c0_g1	0	0	0.95		0.7	0	0		0	0.56	0.71		0	0	0		0	0	0		0	0	0
TR114935_c0_g2	0	0.45	0		0	0	0		0	0	0		0	0.29	0		0	0	0.63		0	0	0
TR114941_c0_g1	0	0	0		0	0.24	0		0.23	0	0.26		0	0	0		0	0.31	0		0	0.23	0
TR114944_c0_g1	0.45	0	0.41		0.15	0	0		0	0	0		0	0.14	0.16		0	0	0		0	0	0
TR114948_c0_g1	0.16	0	0		0	0	0		0	0	0		0.14	0	0.16		0	0	0		0	0.15	0
TR11497_c0_g1	0	0	0		0	0	0		0	0	0		0	0	0		0	0	0		0	0	0
TR11497_c0_g2	0.19	1.52	0.78		3.19	1.91	0.83		1.48	2.04	3.88		0.65	2.37	3.94		6.39	11.45	8.54		6.17	4.69	7.37
TR114984_c0_g1	0	0.16	0.64		0	0.31	0.17		0	0	0		0	0	0		0	0.19	0.2		0	0	0.16
TR114993_c0_g1	0	0.18	0		0	0	0		0	0.18	0.19		0.08	0.09	0		0	0.21	0.23		0	0	0
TR115007_c0_g1	0	0	0		0	0	0.17		0	0	0		0	0.15	0		0.39	0	0		0	0	0
TR115018_c0_g1	0	1.45	2.69		0	0.48	0		0	0	0		0	0.46	0		0.67	0	2.05		0	0	0
TR115055_c0_g1	0	0	0		1.07	0	0		0	0	0		0	0	0		0	0	0		0	0	0
TR115072_c0_g1	0	0	0		0.67	0	0.26		0	0	0		0	0	0		0	0	0		0	0	0
TR115074_c0_g1	0.6	0	0.55		0.2	0	0		0	0.19	0		0.17	0.19	0.21		0	0	0		0	0	0.21
TR115075_c0_g1	0	0	0		0.16	0	0		0	0	0.34		0.27	0	0.33		0.2	0.59	0		0.34	0.15	0
TR115078_c0_g1	0	0	0		0.16	0	0.18		0.16	0	0.35		0	0.31	0		0	0.6	0.21		0	0	0
TR115085_c0_g1	0	0	0		0	0.35	0		0	0.12	0		0.1	0.11	0		0.3	0.14	0.15		0	0	0.12
TR115087_c0_g1	0	0	0		0	0	0		0	0	0		0	0	0		0	0	0		0	0	0
TR115089_c0_g1	0.33	0.08	0.34		0.08	0	0.27		0.17	0.08	0.27		0.29	0	0		0.21	0.3	0		0	0.16	0.27
TR11509_c0_g1	0.64	0.79	1.09		0	0	0		0	0	0		0.14	0.92	1.15		0	0	0		0	0	0
TR115125_c0_g1	0	0	0		0.83	0	0		0	0	0		0	0	0		0	0	0		0	0	0
TR115126_c0_g1	0	0	0.16		0	0	0.39		0	0	0		0	0.11	0		0	0	0		0	0	0
TR115130_c0_g1	0	0	0		0	0	0		0	0	0		0	0	0		1.2	1.82	0		0.9	0	0
TR115144_c0_g1	0	0.52	1.46		0	0	0		0	0	0.55		0	0	0		0	0	0		0	0	0
TR115146_c0_g1	0.19	0	0		0.37	0	0.2		0.36	0	0		0.16	0	0		0	0.23	0.25		0.4	0.18	0.19
TR115161_c0_g1	0	0	0		0.43	0	0.44		0	0	0		0	0	0.44		0	0	0		0	0	0
TR115164_c0_g1	0.46	0	0.87		0.09	0.64	0.1		0.27	0	0		0.08	0.35	0.38		0	0.22	0.12		0.51	0.09	0.2
TR115166_c0_g1	0	0	0		0	0.22	0.47		0	0	0.47		0	0	0		0	0	0		0	0	0
TR115169_c0_g2	0	0	0		0.96	0	0		0	0	0		0	0	0		0	0	0		0	0	0
TR115171_c0_g1	0	0.86	0		0	0	0.83		0	0	0		0	0	0		0	0	0		0	0	0
TR115183_c0_g1	0	0.25	0		0.33	0.42	0.37		0.17	0.17	0.54		0.22	0.24	0.35		0.64	0.2	0.32		0.93	0.9	0.18
TR115190_c0_g1	0	0	0		0.77	0	0		0	0	0		0	0	0		0	0	0		0.27	0	0
TR115192_c0_g1	0	0.06	0		0.05	0.11	0		0.51	0.11	0.12		0.39	0.16	0.06		0.07	0.33	0.14		0.06	0.27	0.54
TR115214_c0_g1	0	0.08	0		0.08	0.14	0.13		0	0.09	0.15		0	0.11	0.03		0.28	0.1	0.25		0.06	0.03	0.03
TR115220_c0_g1	0	0	0		0.79	0	0		0	0	0		0	0	0		0	0	0		0	0	0
TR115224_c0_g1	0	0	0		1.76	0	0		0	0	0		0	0	0		0	0	0		0	0	0
TR115235_c0_g1	0	0	0		0	0	0		0	0	0		0	0	2.51		0	0	0		0	0	0
TR115248_c0_g1	0	0	0		0.26	0	0		0	0	0		0	0	0		0	0.34	0.35		0	0	0
TR115267_c0_g1	0	0.38	0		0	0	0		0.71	0	0		0.63	0	0		0.52	0	0		0	0	0
TR115276_c0_g1	0	0	0		0	1.05	0		0	0	0		0	0	0		0	0	0		0	0	0
TR115286_c0_g1	0	0.14	0		0.14	0	0.3		0	0	0.3		0.12	0	0		0	0.17	0		0	0	0
TR115292_c0_g1	0.14	0	0		0	0.28	0		0	0	0		0.12	0.14	0		0	0.17	0		0.46	0	0.15
TR115308_c0_g1	0	0	0		0	0	0.64		0	0	0		0	0	0		0	1.18	0		0	0.28	0
TR115317_c0_g1	0	0	0.31		0.15	0.15	0.25		0.23	0.08	0		0.13	0.22	0.55		0	0	0.59		0.17	0	0.25
TR11533_c1_g1	0	0	0.64		0	0.46	0		0	0	0		0	0.44	0.47		0	0	0		0	0	0
TR115336_c0_g1	0	0.43	0		0	0	0		0	1.53	0		0.69	0	0		0	1.17	0		0	0	0
TR115340_c0_g1	0	0	0		0	0	0		0	0	0		0	0	0		1.37	0	0		0	0	0
TR115349_c0_g1	0	0	0		0.08	0.79	0.19		0.44	0.26	0		0.23	0.84	0.54		0.55	0.11	0.22		0.29	0.17	0
TR115350_c0_g1	0	0	0		0	0	0		0	0.34	0		0	0	0.12		0.29	0.28	0.15		0.25	0.11	0.37
TR115375_c0_g1	0	0	0.37		0	0	0		0	0.25	0.29		0.22	0.26	0		0	0.35	0.36		0	0	0
TR115386_c0_g1	0	0	0		0	0	0.35		0	0	0		0.27	0	1.01		0.88	0	0		0	0	0.33
TR115394_c0_g1	0	0	0		0	0.19	0		0	0	0		0.16	0	0		0.25	0.24	0		0	0	0
TR11540_c0_g3	0	0.63	0		0	0.99	0.66		1.78	0.29	0.44		1.81	0.37	1.94		0.83	1.65	0.43		0.66	0	0
TR11541_c0_g1	0.55	0	0		0.56	1.63	0		0.49	1.88	1.16		0	0	2.24		0	0	0		0.54	0.47	0
TR115417_c0_g1	0	0	0.52		0	0	0.79		0	0	0		0	0	0		0	0	0		0	0	0
TR11542_c0_g1	0	0	0		0	0	2.18		0	0	0		0	0	0		0	0.32	0		0	0	0
TR115421_c0_g1	0	0.17	0		0.17	0	1.51		0	0.34	0.37		0.3	0.33	0.54		0	0.43	0		0.38	0.33	0.91
TR11543_c0_g1	0.26	0.52	0.71		0.51	0.26	0		0.25	0.49	0.83		0	0	0		0	0	0		0	0	0
TR115438_c0_g1	14.4	13.42	27.95		12.73	13.39	19.85		17.95	25.38	14.23		36.22	44.58	31.15		7.96	16.63	16.91		13.17	15.38	11.52
TR115443_c0_g1	1.02	0	0		0	0	0		0	0	0		0	0	0.52		0	0	0		0	0	0
TR115448_c0_g1	0	0	0.51		0	0.73	0		1.7	0.33	0.78		0.6	0.35	0		0.49	1.47	1.01		0	0.66	0
TR115454_c0_g1	0	0.29	0		0	0	0		0	0	0.31		0	0	0		0	0	0		0	0	0
TR115461_c0_g1	0	0	0		0	0.22	0		0	0	0		0	0	0		0	0.28	0.87		0	0	0
TR115471_c0_g1	0	0	0		0	0.35	0		0	0	0		0.1	0	0.12		0.29	0	0		0	0.11	0
TR115474_c0_g1	5.92	5.46	6.07		11.45	21.93	21.37		7.75	16.86	13.99		4.99	3.23	6.09		16.11	9.31	15.64		13.57	9.71	6.58
TR115478_c0_g1	0	1.83	3.03		1.84	2.19	2.3		1.7	2.33	1.94		1.19	0.7	0.38		2.46	1.47	1.01		1.89	1.98	1.1
TR115479_c0_g1	0	1.01	0		1.03	1.51	1.03		0.91	0.88	0.53		0.4	1.45	0		1.4	0.71	0.72		2.03	0	0
TR115482_c0_g1	0	0	0		0	0	0.5		0.22	0	0.25		0	0	0		0	0	0.31		0	0	0
TR115491_c0_g1	0	0.09	0.13		0	0.19	0.42		0	0.1	0		0.08	0	0.1		0.12	0.23	0.12		0.21	0.09	0
TR115493_c0_g1	0.26	0	0		0	0.6	0.09		0	0.17	0		0.07	0.35	0		0	0	0.22		0	0	0.13
TR115493_c0_g2	0	0	0		0	0.31	0		0	0	0		0	0.21	0		0	0	0		0	0.56	0.2
TR1155_c0_g1	0	0	0		0	0	0.78		0	0	0		0	0	0		0	0	0.24		0	0	0
TR115500_c0_g1	0	0.08	0		0	0.09	0.19		0.26	0.17	0.18		0	0.08	0		0.11	0.2	0.22		0	0.08	0.09
TR115502_c0_g1	0	0.67	0		0	0	0		0	0	0		0	0.32	0		0	0	0		0	0	0
TR115510_c0_g1	0	0	0		0	0	0		0	0	0		0.67	0	0		0	0	0		0	0	0
TR11552_c0_g1	0	0	0		0	0	0.57		0.17	0	0.38		0	0.34	0.54		0	0.22	0		0.38	0.17	0
TR115523_c0_g1	0	0	0		0	0.72	1.45		0	0.6	0		0	0	0		0	1.1	0		0.71	0	0
TR115529_c0_g1	0	0.27	0		0	0	0		0	0	0		0.23	0.52	0.28		0	0	0		0	0	0
TR11553_c0_g1	2.47	3.69	1.69		2.03	0	1.33		1.39	6.35	1.54		6.26	9.45	4.67		8.51	5.17	0		1.77	1.16	0.21
TR115540_c0_g1	0	0	0		0.3	0.3	0.34		0	0.2	0.11		0.09	0	0.11		0	0	0.26		0.11	0	0
TR115557_c0_g1	0	0.23	0		0	0	0.25		0	0.45	0.25		0.2	0	0		0	0	0.31		0	0	0
TR115559_c0_g1	0	0	0		0	0	0		0	0	0		0	0.4	0		0	0	0		0	0	0
TR115559_c0_g2	0	0	0		0.42	0	0		0	0	0		0	0	0.42		0	0	0		0	0	0
TR115559_c0_g3	0	0	0		0	0	0		0	0	0		0.47	0	0		0.85	0	0		0	0.51	0
TR115582_c0_g1	0	0	0		0	0	0		0	0	0		0	0	0		0	2.74	0		0	0	0
TR115590_c0_g1	0	0	0		0	0	0.84		0	0	0		0	0	0.88		0	0	0		0	0	0
TR115599_c0_g1	1.13	0.19	0.26		0.37	0.56	0		0.18	0.18	0.6		0	0	0		0.24	0	0.25		0.2	0	0.2
TR115601_c0_g1	0	0	1.03		0	0	0		0	0	0		0	0	0		0.5	0	0.51		0	0.34	0
TR115605_c0_g1	0	0	0		0	0	0		0.59	0	0.72		0	0	1.39		0.98	0	0		0	0	0.65
TR115606_c0_g1	0.36	0.89	0.97		0.87	0.71	0.96		1.04	2.25	0.95		1.06	1.02	1.29		0.91	1.11	2.8		0.19	1.18	1.3
TR115608_c0_g1	0	0	0		0	0.46	0		0	0	0		0	0	0.47		0.63	0.63	0		0	0	0
TR115615_c0_g1	0	0	0		0	0	0.34		0	0	0		0	0	0		0	0	0		0	0.3	0
TR115619_c0_g1	0	0	0		0.33	0	0		0	0	0		0	0.31	0		0	0.43	0		0.34	0	0
TR115625_c0_g1	0.47	0.16	0.64		0.31	0	0.17		0	0	0		0	0.3	0.16		0.2	0	0		0	0	0
TR115639_c0_g1	0.11	0.32	0		0.21	0	0		0	0	0		0	0	0		0	0	0.14		0	0	0
TR115658_c0_g1	0	0	0		0	0	0		0	0	0		0	0	0		0	0	0		0	0	0
TR11566_c0_g1	0.81	0	0		1.07	1.61	0.86		1.54	0.51	1.72		2.02	0.51	0.55		0.35	2.77	0.36		0.85	0.5	1.17
TR115665_c0_g1	0	0.83	0		0.42	0	0		0	0	0		0	0	0		0	0	0		0	0	0
TR115669_c0_g1	0.47	0	0		0	0	0		0	0	0		0	0	0		0	0	0		0	0	0
TR115673_c0_g1	0	0	0		0.84	0	0		0	0	0		0	0	0		0.56	0	0		0	0	0
TR115674_c0_g1	0	0.32	0		0	0	0		0	0	0		0	0	0		0	0.85	0		0	0	0
TR115675_c0_g2	0	0.17	0		0	0	0		0	0	0		0.22	0	0.27		0	0	0		0	0	0
TR115677_c0_g1	0.62	0	0		0	0	0		0	0	0		0	0	0		0	0	0		0	0	0
TR115681_c0_g1	0	0.54	0		0	0	0		0	0	0		0	0.52	1.11		0	0	0		0	0	0
TR115687_c0_g1	0	0	0		0	0.73	0		0	0	0		0	0	0		0	0	0		0	0	0
TR115703_c0_g1	0	0	0		0.18	0	0.39		0	0	0		0	0	0		0	0.22	0		0	0	0
TR115704_c0_g1	0.59	0.29	2.01		0	0.58	0		0	0.27	0		0	0	0		0	0	0		0	0	0
TR115706_c0_g1	0.54	1.62	0.74		1.61	1.08	0.58		0.77	1.78	0.86		0	0.52	0.83		1.77	2.09	1.81		0.86	0.75	0
TR115711_c0_g1	0.2	0.59	0		0.06	0.26	0.15		0.07	0	0.07		0.06	0.06	0.07		0.33	0	0.17		0.29	0.06	0
TR115712_c0_g1	0	0	0		0	0	0.39		0	0	0.4		0	0.36	0		0.5	0	0.51		0.77	0	0
TR115714_c0_g1	0.08	0.08	0.22		0.16	0.16	0.09		0.08	0	0.09		0	0.08	0.17		0.21	0.1	0		0.18	0	0
TR115715_c0_g1	0	0.65	0		0	0	0		0	0	0		0.18	0.21	0		0.56	0	0		0	0.2	0
TR115722_c0_g1	0	0	0		0	1.43	0		0	0	0		0	0	0		0	0	0		0	0	0
TR115726_c0_g1	0	0	0.58		0.42	0.42	0.87		0.77	0.37	0.89		0.34	0	0		1.14	0	0.58		2.14	0.37	0
TR115738_c0_g1	0	0	0		0	0	0.7		0	0	0		0	0	0		0	1.04	0		0	0	0
TR115758_c0_g1	0	0	0		0.38	0	0		0	0	0		0	0	0		0	0.24	0.51		0	0	0
TR115761_c0_g2	0.62	1.23	0.86		0	0	0		0	0	0		0	0	0		1.74	1.78	0.89		0.6	0.52	0
TR115763_c0_g1	0	0	0		0	0.1	0.52		0.09	0	0.1		0.33	0	0		0	0	0		0	0.09	0
TR115783_c0_g1	0	0	0		0	0	0		0	0	0		0.36	0.24	0.13		0.27	0.04	0		0.43	0.31	0.48
TR115785_c0_g1	0	0.08	0		0.39	0.32	0.09		0.49	0.65	0.26		0	0	0		0	0.39	0		0.18	0.08	0.17
TR11579_c1_g1	0	0	0.12		0	0.11	0.29		0.18	0	0		0	0	0		0	0	0		0	0	0
TR11579_c1_g2	0	0	0		0	0.34	0		0	0.12	0		0.21	0.12	0.51		0	0.3	0		0	0	0.13
TR115791_c0_g1	0	0	0		0	0	0		0	0	0		0	0	0		2.03	0	0		0	0	0
TR115793_c0_g1	0	0	0		0	0.42	0		0	0	0		0	0	0		0	0	0.59		0	0	0
TR115793_c0_g2	0	0	0		0	0.19	0		0	0	0		0	0	0		0	0	0.25		0.41	0	0
TR115795_c0_g1	0.24	0	0		0	0	0		0	0	0		0	0.23	0		0	0	0		0	0	0
TR115796_c0_g1	0	0.25	0		1.01	0	0.27		0	0	0.27		0	0	0		0	0.65	0		0.27	0	1.04
TR115798_c0_g1	0.33	0.33	0		0	0	0		0	0	0		0	0.16	0		0	0	0		0	0	0
TR11580_c1_g1	0	0	0		0	0	0		0.19	0	0		0	0.38	0		0	0	0		0	0	0
TR115800_c0_g1	0.26	0.26	0.36		0	0	0		0	0	0		0	0	0		0	0	0		0	0	0
TR115801_c0_g1	0	0	0		0	0	0		0	0	0		0	0.48	0		0	0.7	0		0	0	0
TR115803_c0_g1	0	0	0		0	0	0.44		0	0	0		0	0	0		0	0.58	0.59		0	0	0
TR115809_c0_g1	0	0	0		0	0	0		0	0	0		0.81	0.98	0		0	0	0		0	0	0
TR115816_c0_g1	1.13	0	0		1.16	1.12	0.57		0	0	0		0	0	0		0	0	0		0	0	0
TR115837_c0_g1	0	0	0		0	0	0.16		0	0.14	0.15		0	0.14	0.59		0	0.18	0		0	0.28	0
TR115838_c0_g1	0	0.11	0.3		0.11	0.11	0.12		0.22	0	0		0	0.11	0.11		0	0	0.28		0.12	0	0.12
TR115848_c0_g1	0	0.3	0		0	0	0		0	0	0		0	0	0		0	0.4	0		0	0	0
TR115849_c0_g1	1.67	0.42	2.3		0	0	0.43		0.38	0	1.32		0	0	0		0	0.57	1.16		0	0.37	0.41
TR115867_c0_g1	0	0	0		0	0.13	0		0	0	0		0	0	0		0	0	0		0	0	0
TR115867_c0_g2	0	0	0		0	0.96	0		0	0	0		0	0	0		0	0	0		0	0	0
TR11588_c0_g1	0	0	0		0.27	0.82	0.58		0.26	0.26	0.88		0.23	0.26	0		0.72	1.06	0.37		0	0	0.28
TR11588_c0_g2	0	0	0		0.27	1.37	0.88		1.56	0	0.29		0.23	0	0.56		0	0.35	0.37		0.58	0.25	0
TR115893_c0_g1	0.28	0.09	0.25		0.36	0	0		0	0.09	0.1		0.08	0.09	0.1		0	0	0		0	0	0
TR115894_c0_g1	0	0	0.81		0	0	0		0	0	0		0	0	0.59		0	0	0		0	0	0
TR115895_c0_g1	0.53	0.18	0.48		0	0	0		0	0	0		0.45	0.51	0		0	0	0		0	0	0
TR115898_c0_g1	0	0.41	0		0.82	0	0		0.37	0	0		0.33	0	0		0	2.21	0		0.42	0.72	0
TR115919_c0_g1	0	0	0		0	0.51	0		0	0	0		0.41	0	0		0	0	0		0.51	0	0
TR115925_c0_g1	0.4	0	0		0	0	0		0	0.36	0		0.32	0	0		0	0	1.11		0	0	0
TR115951_c0_g2	0	0	0		0	0	0		0	0	0		0	0	0.36		0	0	0		0	0	0
TR115957_c0_g1	0.8	0	0		0	0	0		0	0	0		0	0	0		0	0	0		0	0	0
TR115977_c0_g1	0.79	0	0		0	0	0		0	0	0		0	0.75	0		0	0	0		0	0	0
TR115979_c0_g1	0	0	0		0	0	0		0	0	0		0	0	0		2.23	0	0.76		0	0	0
TR11598_c0_g1	0	0	0.06		0	0	0		0	0	0		0.04	0	0		0	0	0.06		0	0.04	0
TR11598_c0_g2	0	0.64	0.06		0.27	0.27	0.2		0.27	0	0.29		0.04	0.61	0.66		0.23	0.33	0.06		0.2	0.04	0
TR115986_c0_g1	0	0	0		0	0	1.05		0	0	0		0	0	0		0	0	0		0	0	0
TR115993_c0_g1	0	0.89	1.24		0	0	0		0	0	0		0	0	0		0	0	0		0	0	0
TR116009_c0_g1	0	0	0		0	0	0		0	0	0		0	0	0.82		0	0	0		0	0	0
TR116018_c0_g1	0.43	0.43	0		0	0.43	0.45		0	0	0.46		0	0	0.44		0	0	0		0	0	0
TR116021_c0_g1	0	0	0		0	0.26	1.95		0.25	0	0.83		0	0	0		0.34	0	0		0.28	0	0
TR116030_c0_g1	0	0	0		0.47	0	0.51		0.46	0	0		0	0	0		0	0	0.32		0.25	0	0
TR116032_c0_g1	0	0	0		0	0	0		0	0.32	0		0	0	0		0	0	0.47		0	0.31	0
TR116033_c0_g1	0	0.3	0		0	0	0		0	0	0		0.13	0	0.16		0	0	0		0	0	0
TR116038_c0_g1	0	0.26	0		0.25	0.17	0.47		0.09	0	0.09		0.22	0.16	0.18		0.11	0.1	0.11		0.09	0.25	0.18
TR116039_c0_g1	0.64	0	0		0	0	0		0	0	0		0.49	1.22	1.94		0	0	0		0	0	0
TR11605_c0_g1	0	0.41	0		0	0	0.75		0	0	0.3		0	0	0		0	0	0		0.15	0	0
TR116051_c0_g1	0	0	0		0	0.05	0		0.1	0	0		0	0.09	0.05		0.06	0.12	0.06		0	0	0.05
TR116059_c0_g1	0	0	0		0	0	0		0	0	0		0	0.19	0		0	0.24	0.26		0	0	0
TR116073_c0_g1	1.07	0	0		0	0	0.28		0	0	0		0	0	0		0	0	0		0	0	0
TR116074_c0_g1	0	0	0		0	0.68	0		0	0	0		0	0	0		0	0	0		0	0	0
TR116082_c0_g1	0	0	0		0	0	0		0	0	0		0	0	1.15		0	0	0		0	0	0
TR116088_c0_g1	0	0	0		0	0	0		0	0	0		0	0	0		2.37	0	0		0	0	0
TR116094_c0_g1	0	1.08	0		0	0.36	0		0	0	0		0.29	0	0		0	0	0		0	0	0
TR116097_c0_g1	0	0	0		1.06	0	0		0	0	0		0	0	0		0	0	0		0	0	0
TR116099_c0_g1	0	0	0		0.29	0	0		0	0	0		0.48	0	0		0	0	0		0	0.26	0
TR116104_c0_g1	0	0	0		0.83	0	0		0	0	0		0	0	0		0	0	0		0	0	0
TR116104_c0_g2	4.63	4.96	4.41		5.7	10.27	8.18		5.62	7.78	6.41		1.74	2.04	4.01		9.03	6.14	7.29		7.35	6.72	3.58
TR116117_c0_g1	0	0	0.66		0	0	0		0	0	0.5		0	0	0.48		0	0	0		0	0	0
TR116118_c0_g1	0	0	0		0	0	0		0	0	0		0	0	0		0	0.94	0.48		0	0	0.36
TR116121_c0_g1	0.28	0	0		0	0	0		0	0	0		0.6	0	0.14		0.18	0.34	0		0	0.67	0.15
TR11614_c0_g1	0	0.27	0		0.55	0	0		0.26	0	0.29		0.23	0.79	0		0.36	0	0		0.29	0	0
TR116140_c0_g1	0	0.68	0.47		0	0.17	0		0	0.17	0.55		0	0.16	0		1.1	0.21	0.23		0.19	0	0.36
TR116154_c0_g1	0.29	0.14	0.2		0	0	0		0	0	0		0.12	0.14	0.15		0	0	0		0	0	0
TR116155_c0_g1	0.28	0	0		0	0	0.16		0.28	0.28	0.15		0	0	0.59		0	0.35	0.18		0.15	0.14	0
TR116163_c0_g1	0.26	0.13	0		0.62	0	0		0	0	0		0	0	0		0	0	0		0	0	0
TR116167_c0_g1	0	0	0		0	0.99	0		0	0	0		0	0	0		0	0	0		0	0	0
TR116171_c0_g1	0	0	0		0	0	0.5		0.44	0	0		0	0.47	0		0	0	0		0	0	0
TR11618_c0_g1	2.24	3.4	1.82		4.99	3.64	3.98		5.81	4.48	8.32		5.5	3.86	2.88		9.9	8.19	3.7		9.52	9.07	7.86
TR116184_c0_g1	0	0	0		0	0	0.76		0	0	0		0	0	0		1.12	1.16	0		0	0	0
TR116187_c0_g1	0.36	0	0.24		0	0	0		0	0	0		0.46	0.17	0.37		0	0	0		0	0	0
TR116191_c0_g1	0	0	0		0	2.25	0		0	0	0		0	0	0		0	0	0		0	0	0
TR116204_c0_g1	0	0	0		0	1.65	0		0	0	0		0	0	0		0	0	0		0	0	0
TR116214_c0_g1	0.25	0.25	0		0	0	0		0	0	0		0	0	0		0	0	0		0	0	0
TR116216_c0_g1	0	0	0		0	1.1	0		0	0	0		0	0	0		0	0	0		0	0	0
TR116231_c0_g1	0	0.28	0		0	0	0		0	0	0		0	0	0.29		0	0	0		0	0	0
TR116236_c0_g1	0	0	0		0.51	0	0		0	0	0		0	0	0		0.34	0.66	0		0	0	0
TR116252_c0_g1	0	0	0		0.7	0.69	0		0	0	0		0	0	0		0	0	0		0	0	0
TR116278_c0_g1	0.15	0.15	0.21		0	0	0		0	0	0		0.13	0.15	0		0	0	0		0	0	0
TR11628_c0_g2	0.37	0.37	0		1.1	0.37	0		0	0.36	0.6		0	0.18	0.19		0.24	0.23	0		0.2	0.35	0.39
TR116280_c0_g1	0.11	0.23	0		0.67	0	0		0.11	0.11	0		0	0	0.36		0.14	0	0		0	0	0
TR116285_c0_g1	0.83	0.27	0		0	0	0		0	0	0		0	0	0.57		0	0	0		0	0	0
TR116298_c0_g1	0	0.7	0		1.06	0	0		0	0	0		0	0	0		0	0	0		0	0	0
TR116313_c0_g1	0	0.32	0		0	0	0		0	0	0		0.53	0	0.33		0	0	0		0	0	0
TR116318_c0_g1	0	0.08	0		0	0.16	0		0	0	0.08		0	0.07	0		0	0.28	0.1		0	0	0
TR116328_c0_g1	0.39	0.39	0		0	0	0.21		0.38	0	0		0	0	0.4		0	0.49	0.26		0	0.18	0.2
TR11634_c0_g1	0	0.25	0		0.43	1.03	0.48		0	0	0		0.38	0	0		0.19	0.18	0		0.16	0.28	0.47
TR116346_c0_g1	0	0	0		2.36	0	0		0	0	0		0	0	0		0	0	0		0	0	0
TR116376_c0_g1	0	0.84	0		0	0.84	0		0	0	0		0	0	0		0	0	0		0	0	0
TR116384_c0_g1	0	0.27	0		0.26	0.27	0.88		0.13	0.13	0.43		0.12	0	0.14		0.34	0.49	0.17		0	0	0
TR116398_c0_g1	0	0	0		0.19	0.29	0.32		0	0	0.42		0.08	0	0		0	0.12	0.25		0	0	0
TR116416_c0_g1	0	0	0		0	0	0		0	0	0		0.16	0	0.2		0	0	0.5		0	0	0.4
TR116430_c0_g1	0	0.26	0		0.26	0	0		0	0	0		0	0	0		0	0	0		0	0	0.27
TR116439_c0_g1	0	0	0		0	1.37	0		0.6	0	0		0	0	0		0	0	0		0	0	0.66
TR116450_c0_g1	0.29	0.14	0		0	0	0		0	0	0		0	0	0		0	0	0		0	0	0
TR11646_c0_g2	0	0	0		0.69	0.34	0		0	0.32	0		0.28	0	0		0.46	0.46	0		0	0	0
TR116466_c0_g1	0	0	0		0.4	0	0.11		0	0	0		0	0	0		0	0.87	0		0.57	0	0
TR116467_c0_g1	0	0.08	0		0	0	0		0	0	0.09		0.15	0.08	0.09		0.11	0.2	0		0.09	0	0
TR116469_c0_g1	0	0	0		0	0.42	0		0	0	0		0	0	0		0.18	0.34	0.18		0	0	0
TR116485_c0_g1	0.53	0	0		0	0	0		0	0	0		0.41	0	0		0	0.74	0		0	0	0
TR116543_c0_g1	0	0	0		0.43	0	0		0	0	0		0.34	0	0		0	0.58	0		0	0	0
TR116546_c0_g1	0.61	0.27	0.52		0.07	0.08	0.13		0.16	0.12	0.04		0.44	0.44	0.32		0.24	0.36	0.24		0.21	0.11	0.12
TR116556_c0_g1	0	0	0		0	0	0		0	0	0		0	0	0		0.36	0	0.36		0	0.25	0
TR11656_c0_g1	0.32	0.16	0		0.47	0.51	0		0.41	0.62	0		0.02	0.74	0.66		0.2	0.11	0		0.2	1.3	0
TR11656_c0_g2	0.15	0.08	0.52		0.14	0.44	0.59		0.71	0	0.49		0.12	0.08	0		0	0.5	0.78		0.16	0.4	1.14
TR116561_c0_g1	0	0	0		0	0	1.68		0	0	0		0	0	0		0	0	0		0	0	0.54
TR116576_c0_g1	0	0.22	0		0.22	0	0		0	0.21	0		0	0.21	0.23		0	0	0		0	0	0
TR116577_c0_g1	0	0	0		0.77	0	0		0	0	0		0.56	0	1.51		0	0	0		0	0	0
TR116584_c0_g1	0	0	0		0.77	0.73	0		0	0	0		0	0	0		0	0	0		0	0	0
TR116594_c0_g1	0.73	0	0		0.36	0	0		0	0	0		0.88	0	0		0	0	0		0	0	0
TR116595_c0_g1	0	0	0.24		0	0	0		0	0	0		0	0	0		0.22	0.43	0		0	0	0
TR116597_c0_g1	1.2	0.2	0		0	0	0		0.39	0	0		0	0.19	0.41		0	0	0		0	0	0.21
TR116606_c0_g1	0	0	0		0.3	0.31	1.01		0.3	0.61	1.16		0.13	0.15	0		0.39	0.95	0.61		0.34	0.59	0.65
TR11662_c0_g1	0	0	0.1		0	0	0.97		0	0	0		0	0	0		0	0.09	0		0	0	0
TR11662_c0_g2	0	0	0.1		0	0	0		0	0	0		0	0	0.15		0	0.09	0		0	0	0
TR116655_c0_g2	0	0	0		0	0	0		0	0	0		0	0	0		0	0	0		0	0	0
TR116672_c0_g1	0	0	0		0	0	0		0	0	0		0	0	0.18		0	0.66	1.16		0.19	0.5	0.37
TR116680_c0_g1	0	0	0		1.19	0	0		0	0	0		0	0.29	0		0	0.39	0		0	0	0.61
TR116681_c0_g1	0	0	0		1.79	0	0		0	0	0		0	0	0		0	0	0		0	0	0
TR116695_c0_g1	0	0	0.48		0	0	0		0.32	0	0.74		0.28	0.33	0		0	0.46	0		0.36	0	0
TR116718_c0_g1	0	0	0		0	0	0		0	0	0		0	0	0		1.13	0	0		0	0	0
TR116721_c0_g1	8.03	4.1	4.45		1.28	1.95	2.1		0.42	1.04	2.55		1.83	1.66	2.23		2.25	1.91	2.01		0.93	0.61	0.9
TR116725_c0_g1	1	4.97	6.87		9.66	13.94	12.6		11.52	8.27	14.5		5.46	3.5	7.85		9.3	7.46	19.02		9	13.58	7.41
TR116732_c0_g1	0	0	0.39		0	0	0.3		0	0	0		0.24	0	0		0	0	0.38		0	0	0
TR116739_c0_g1	0	0	0		0	0	0		0	0	0		0	0	0		0	1.01	0		0	0	0
TR116748_c0_g1	0	0	0		0	0	0		0	0	0		0	0	0		0.51	0.5	0		0.39	0	0
TR116759_c0_g1	0	0	0		0	0	0		0	0	0		0.55	0.69	0		0	0	0		0	0	0
TR116795_c0_g1	0.39	0	0		0	0	0		0	0	0		0	0.38	0		0	0.53	0		0	0	0.39
TR116806_c0_g1	0	0	0		0	0.41	0		0.38	0	0		0	0	0		0	0.56	0.57		0	0.36	0
TR116827_c0_g1	0	0.37	0.52		0.38	0	0		1.04	0	1.2		0.92	0.36	0.39		0	0	0		0	0.34	0.75
TR11685_c0_g1	0.06	0.21	0.08		0.09	0.24	0.1		0.06	0	0.03		0.08	0.03	0		0.22	0.14	0.04		0.13	0.03	0
TR116866_c0_g1	0.1	0.19	0.13		0.56	0.68	0.32		0	0.68	0		0	0	0.2		0.36	0.12	0.62		0.53	0	0.51
TR116886_c0_g1	0	0	0.15		0.22	0	0.12		0	0	0		0.29	0.97	0		0	0	0		0	0.11	0.12
TR11689_c0_g3	0	0.04	0		0	0	0.57		0.36	0	0		0	0	0		0.24	0.23	0		0.2	0	0
TR116891_c0_g1	0	0.34	0		0	0	0		0	0	0		0.15	0	0		0	0	0		0	0	0
TR116900_c0_g1	0	0.31	0		0	0	0		0	0	0		0	0.3	0.32		0	0	0		0	0	0
TR116906_c0_g1	0	0.43	0		0.43	0	0		0	0	0		0	0	0		0.58	0	0.6		0	0	0
TR116915_c0_g1	0	0	0		0.66	0	0		0	0	0		0	0	0		0.22	0.42	0		0	0	0
TR11692_c0_g1	0	0	0		0.27	0.14	0		0	0	0.08		0	0.07	0		0	0.17	0		0	0.07	0.08
TR11692_c0_g2	0	0	0		0	0	0.15		0	0	0		0	0	0		0	0	0.44		0.08	0	0
TR11693_c0_g1	0	0	0.07		0	0	0		0	0	0		0	0	0		0	0	0		0	0	0
TR11693_c0_g2	0.91	1.01	0.26		0	2.32	0.82		0	0.93	0		0	0	0		0	0	0		0	0	0
TR116933_c0_g1	0	0	0		0	0	0.26		0	0	0.26		0	0.23	0		0	0	0.32		0	0	0
TR116935_c0_g1	0	0	0		0.18	0	0.4		0	0	0		0	0	0		0	0	0		0	0.18	0
TR116941_c0_g1	0.48	0.48	0		0	1.44	1.48		2.17	0	0.51		1.53	0.46	0.98		0.66	0.67	0.68		0	0.84	0.95
TR116953_c0_g1	0	0.59	0.41		0	0	0		0	0	0		0.25	0	0		0	0	0		0	0	0
TR116959_c0_g1	0	0	0.69		0	0	0		0	0	0		0	1.42	0		0	0	0		0	0	0
TR116973_c0_g1	0.58	0.58	0		1.79	0	0		0	0	0		0	0	0.59		0	0	0		0	0	0
TR116979_c0_g1	0	0.29	0		0	0	0		0	0	0		0	0	0.6		0	0.38	0		0	0	0
TR116990_c0_g1	0	0.49	0		0	0	0		0.23	0	0		0	0.47	0		0	0	0		0	0	0
TR116999_c0_g1	0	0	0		0.3	0	0		0	0	0		0	0	0		0	0.8	0		0	0	0
TR117017_c0_g1	0	1.2	0		0.18	0	0.2		0	0.09	0		0.24	0.09	0		0.35	0	0.12		0.31	0.09	0
TR117026_c0_g1	0	0.1	0		0	0	0.33		0.1	0	0.22		0.17	0.1	0.1		0	0.12	0.39		0.11	0	0
TR117039_c0_g1	0.36	0.09	0		0.17	0	0.1		0.09	0.18	0		0.08	0	0.09		0	0	0		0.2	0	0.09
TR117044_c0_g1	0	0	0		0.62	0	0		0.53	0	0		0	0	0		0	0	1.74		0	1.02	0
TR117057_c0_g1	0.26	0	0.36		0	0	0		0	0	0		0	0.25	0		0	0	0		0	0	0
TR117060_c0_g1	0.34	2.36	0		0	0	0.36		0	0	0		0	0	0		0	0.45	0		0	0.61	0
TR117066_c0_g1	0.38	0	0.52		0	0	0		0	0	0		0	0	0.39		0	0	0		0	0	0
TR117069_c0_g1	0	0	0		0	0	0.67		0	0	0		0	0	0		0	0	0		0	0	0
TR117070_c0_g1	0	0	0		0	0.79	0		0	0	0		0	0	0		1.16	0	0		0	0	0
TR117075_c0_g1	1.46	0	0		0	0	0		0	0	0		0	0	0		0	0	0		0	0	0
TR117080_c0_g1	0.22	0	0.15		0.11	0.11	0.12		0	0.43	0		0.19	0	0		0.14	0.26	0		0.12	0	0.12
TR117081_c0_g1	0.27	0.27	0		0	0	0		0	0	0.29		0	0	0.28		0.36	0	0.36		0	0.25	0
TR117084_c0_g1	0	0.25	0		0	0	0		0	0	0		0	0	0		0	0	0		0	0	0
TR11709_c0_g1	3.65	6.37	4.16		1.82	2.27	2.06		5.99	2.97	5.3		1.62	1.41	1.94		2.61	2.5	3.81		6.74	7.94	3.15
TR117101_c0_g1	0	0.15	0		0	0.45	0.16		0.15	0.3	0		0	0.14	0		1.15	0.18	0		0	0.29	0.16
TR117102_c0_g1	0	0	0		0	0	0		0	0	0		0.11	0	0.14		0	0	0		0	0	0
TR117103_c0_g1	0	0	0		1.21	0	0		0	0	0		0	0	0		0	0	0.55		0	0	0
TR117129_c0_g1	0	0	0		0	0	0.35		0	0	0		0	0	0		0	0.44	0		0	0	0
TR117138_c0_g1	0	0	0		0	0	1.75		0	0	0		0	0	0		0	0	0		0	0	0
TR117142_c0_g1	0	0	0		0	0	0.65		0	0	0		0	0	0		0	0	0		0	0	0
TR117149_c0_g1	0	0	0		0	1	0.51		0	0	0		0	0	0		0	0	0		0	0	0
TR117150_c0_g1	0	0	0		0	0	0		0	0.17	0.18		0.29	0.32	0		0.22	0.21	0		0	0	0
TR117152_c0_g1	0	0	0		0	0.39	0		0	0	0		0	0	0		0	0	0		0	0.35	0
[truncated: 47,939 more rows]
