# Supplementary material for: Transcriptomic profile of tobacco in response to Phytophthora nicotianae infection
Source: Sci Rep. 2017 Mar 24;7:401. doi: 10.1038/s41598-017-00481-5 (PMC5428407; doi:10.1038/s41598-017-00481-5)
Supplement: Supplementary file 3 — Supplementary Table S2 [file 41598_2017_481_MOESM3_ESM.xls]

## Sheet: Supplementary Table S2
Gene	HD												RBST
	12h						72h						12h						72h
	DESeq			EdgeR			DESeq			EdgeR			DESeq			EdgeR			DESeq			EdgeR
	LogFC	FDR		LogFC	FDR		LogFC	FDR		LogFC	FDR		LogFC	FDR		LogFC	FDR		LogFC	FDR		LogFC	FDR
TR1000_c0_g2
TR10001_c0_g1	-3.78621	0.672491		-3.34916	0.2505		-0.963402	1		-0.974899	0.885662		-3.60973	0.66239		-3.13881	0.171007		-1.6777	1		-1.63559	0.657803
TR100015_c0_g1		1		2.48251	0.94195			1		3.37587	0.762503		-0.535785	1		-0.389205	1		-1.88272	1		-1.38392	1
TR100034_c0_g1														1		2.68778	1
TR100044_c0_g1		1		3.02393	0.829919			1		2.50114	0.885662
TR100085_c0_g1		1		2.98025	0.828569								0.300523	1		0.167499	1		-0.0666353	1		-0.0407368	1
TR100088_c0_g1	-0.562759	1		-0.485246	0.94195		0.819229	1		0.834566	0.760813		-0.566865	1		-0.503152	1		-0.351648	1		-0.305361	1
TR100089_c0_g1		1		-3.31682	0.934098			1		-3.31803	0.873899
TR10009_c0_g1													0.0641811	1		0.0875134	1		0.768608	1		0.767857	0.850085
TR100107_c0_g1	-0.62511	1		-0.349617	1		0.88115	1		0.928437	0.929392			1		2.73225	1
TR100115_c0_g1	0.229031	1		0.231185	0.94195		0.552828	0.901112		0.542804	0.519632		-0.695066	0.390568		-0.676575	0.159181		-0.507979	1		-0.512888	0.847333
TR100119_c0_g1	2.26793	1		1.86999	0.934098															1		3.12328	0.969487
TR100126_c0_g1		1		2.50494	0.934098
TR100127_c0_g1	-0.0838536	1		-0.0741911	1		0.362337	1		0.347642	0.989783		-0.575571	1		-0.553939	1		-0.27457	1		-0.315143	1
TR100133_c0_g1		1		2.48982	0.934098
TR100141_c0_g1
TR100147_c0_g1	0.682967	1		0.476645	1		0.728185	1		0.496994	1		0.139641	1		0.113577	1		0.0540333	1		-0.000778366	1
TR100163_c0_g1	0.854293	1		0.821408	0.94195		1.46679	1		1.41893	0.873428		0.138938	1		0.148106	1		-0.411385	1		-0.40189	1
TR100166_c0_g1		1		-2.87372	0.934098			1		-2.87642	0.885662
TR100175_c0_g1		1		-2.80548	0.94195			1		-2.80915	0.929392
TR100182_c0_g1		1		2.4899	0.934098
TR100189_c0_g1	1.52278	1		1.291	0.934098		-0.296327	1		-0.329215	1		-0.764971	1		-0.727526	0.852962		-2.29118	0.403294		-2.19968	0.0389185
TR10019_c1_g1
TR10019_c1_g2
TR100198_c0_g1		1		2.97811	0.934098
TR10020_c0_g1		1		-3.99077	0.701288			1		-3.99	0.63155
TR100206_c0_g1	-1.33111	1		-1.17189	0.827078		-1.75322	1		-1.55518	0.58728		1.09119	1		0.906772	1		-0.0284076	1		-0.0257707	1
TR100216_c0_g1													0.0410621	1		0.0860518	1
TR100219_c0_g1		1		2.97813	0.934098			1		3.36455	0.509841		-1.4244	1		-1.16832	1		-0.716925	1		-0.561971	1
TR10022_c0_g2													0.770686	1		0.653157	1		-0.860358	1		-0.798268	1
TR100222_c0_g1
TR100227_c0_g1	0.553807	1		0.539129	0.995865		0.0895489	1		0.123692	1			1		4.16334	0.341843			0.5605		4.89834	0.0578639
TR100228_c0_g1	1.22804	1		0.953827	0.94195								-0.799322	1		-0.651878	1		-0.986336	1		-0.815657	1
TR10023_c0_g1	-1.92735	1		-1.77021	0.934098		-1.92022	1		-1.76215	0.873899			1		2.68797	1
TR10023_c0_g2
TR10023_c0_g3		1		-3.52129	0.834904			1		-3.55071	0.760813
TR100236_c0_g1		1		3.36901	0.713749			1		2.50732	0.929392		0.0125937	1		0.0835858	1		0.616763	1		0.621891	1
TR100242_c0_g1		1		-3.31682	0.934098			1		-3.3177	0.873899
TR100245_c0_g1														1		2.68799	1
TR100250_c0_g1
TR100250_c0_g2
TR100251_c0_g1	-0.126229	1		-0.101976	1		0.166031	1		0.17831	1		-0.121706	1		-0.0918541	1		0.0355979	1		0.031891	1
TR100254_c0_g1		1		-3.37852	0.828569			1		-3.38184	0.748563			1		-2.59135	1		-1.15765	1		-0.828898	1
TR100265_c1_g1		1		2.50972	0.934098
TR100271_c0_g1
TR10029_c0_g1														1		2.73227	1
TR100290_c0_g1		1		-3.33682	0.828569			1		-3.3404	0.748563
TR100292_c0_g1	2.06711	1		1.64966	0.934098
TR100297_c0_g1		1		3.438	0.835762
TR10032_c0_g3		1		6.03341	0.0849293								0.214298	1		0.19736	1		1.35279	1		1.28622	0.698885
TR100326_c0_g1	0.669764	1		0.718247	0.671814		0.127536	1		0.165107	1		1.25841	0.820082		1.27181	0.19299		1.3655	0.726293		1.36902	0.186695
TR100332_c0_g1		1		3.63955	0.829919
TR10036_c0_g1		1		-3.99076	0.701288		-2.63533	1		-2.25561	0.873899
TR100361_c0_g1		1		3.01783	0.829919
TR100388_c0_g1
TR100418_c0_g1	0.458523	1		0.469111	1		0.0339363	1		0.0884953	1
TR100428_c0_g1	1.14473	0.959937		1.1699	0.402089		-0.0946604	1		-0.0654499	1		0.639247	1		0.608657	1		-0.131118	1		-0.161987	1
TR100440_c0_g1		1		2.48997	0.934098
TR100446_c0_g1		1		3.38366	0.671248								2.25928	1		1.80579	1		0.230654	1		0.0324008	1
TR100452_c0_g1														1		-2.61745	1			1		-2.69875	1
TR100457_c0_g1		1		4.28667	0.409157									1		2.74133	1
TR100468_c0_g1
TR10047_c0_g1	-0.490516	0.778383		-0.49682	0.527068		-1.31097	0.0201967		-1.32714	0.00871596		-1.02536	0.368294		-1.00167	0.181792		-0.836977	0.848938		-0.836475	0.387101
TR100484_c0_g1													1.04106	1		0.86469	1
TR100495_c0_g1	-0.148442	1		-0.177269	1		-0.360662	1		-0.370801	1		-0.439956	1		-0.400548	1		-0.543398	1		-0.578451	1
TR100502_c0_g1		1		3.06568	0.934098
TR100504_c0_g1	-0.749114	1		-0.411435	1		-0.699726	1		-0.383703	1
TR100514_c0_g1														1		-2.59575	1			1		-2.68064	1
TR100517_c0_g1		1		2.45781	0.94195
TR100546_c0_g1		1		3.38366	0.671248			1		2.96702	0.885662									1		3.18418	1
TR100546_c0_g2														1		3.19338	1
TR100556_c0_g1		1		3.36257	0.772199
TR100558_c0_g1	4.31696	0.158125		3.80565	0.00559219		3.97736	0.346721		3.46096	0.0193258		0.440738	1		0.471303	1		0.736889	1		0.732327	0.892879
TR100559_c0_g1		1		-2.83361	0.934098			1		-2.83967	0.885662			1		-3.11616	0.947394			1		-3.20361	0.972253
TR100568_c0_g1	-0.0516156	1		-0.0121557	1		0.770099	1		0.729407	1		-0.550155	1		-0.392585	1		0.251314	1		0.317476	1
TR100594_c0_g1		1		2.56206	0.94195
TR10060_c0_g2	-0.795698	0.935532		-0.773331	0.431855		-0.883257	0.782938		-0.879339	0.279953
TR10060_c0_g3	-0.163324	1		-0.142302	1		-0.451921	1		-0.429538	0.931059
TR100600_c0_g1	1.76666	1		1.37663	0.934098		0.728185	1		0.496898	1		2.47823	1		2.11635	0.947394		2.69907	1		2.36653	0.772437
TR100621_c0_g1
TR100624_c0_g1
TR100627_c0_g1		1		3.31887	0.934098
TR100629_c0_g1		1		3.346	0.834904									1		-3.52397	0.834021			1		-3.60982	0.879557
TR100634_c0_g1	-0.206484	1		-0.245831	1		-0.235896	1		-0.279421	1		3.13676	1		2.75485	0.655364		-0.0284076	1		-0.0258532	1
TR100639_c0_g1
TR100661_c0_g1		1		-2.80003	0.94195		-1.2359	1		-1.0652	1		2.25208	1		1.80957	1
TR100663_c0_g1								1		3.36493	0.509841		1.26841	1		1.10942	1		-0.495309	1		-0.491346	1
TR100686_c0_g1		0.913768		4.33441	0.360288								-1.45206	1		-1.175	1		-0.0385465	1		-0.0371053	1
TR100692_c0_g1	0.758096	1		0.538677	1								0.0835299	1		0.0999528	1
TR100696_c0_g1							2.28037	1		1.86135	0.752841		-0.625946	1		-0.527729	1		-0.840612	1		-0.717974	1
TR100712_c0_g1		1		2.56192	0.94195
TR100716_c0_g1	-1.5702	1		-1.15145	1		-1.56891	1		-1.15366	1
TR10072_c0_g1		1		4.09117	0.632401															1		3.18418	1
TR10072_c0_g2
TR100727_c0_g1							-0.321263	1		-0.295867	1		1.19637	1		1.07435	1		-1.52783	1		-1.30751	1
TR10073_c0_g1	1.20159	0.000241633		1.19208	0.00778812		1.23959	0.00757897		1.22336	0.00776712		-0.686994	0.0539423		-0.670378	0.0277717		-1.15468	0.000300027		-1.15418	0.00477391
TR100731_c0_g1		1		3.35364	0.829919
TR100734_c0_g1														1		-3.18344	1			1		-3.26354	1
TR100740_c0_g1		0.781478		-4.31201	0.327045		0.427044	1		0.417971	1		-0.70246	1		-0.642059	1		0.357039	1		0.361018	1
TR100745_c0_g1		1		-2.8748	0.934098			1		-2.87934	0.885662			1		-2.51107	1			1		-2.6017	1
TR100752_c0_g1		1		3.06548	0.934098
TR100753_c0_g1	-0.689793	1		-0.674259	0.94195		0.428101	1		0.390757	1		-1.6069	1		-1.46718	0.637498		-2.2204	1		-2.03346	0.392588
TR100765_c0_g1	-0.317033	1		-0.286707	1
TR100771_c0_g2													0.0835299	1		0.107071	1		1.26256	1		1.1592	1
TR100786_c0_g1														1		-2.51199	1		-0.851787	1		-0.741224	1
TR100794_c0_g1		1		4.81557	0.347072
TR1008_c0_g1														1		4.42458	0.587542
TR1008_c0_g2	3.81847	0.183584		3.71734	0.0153028		3.4443	0.393456		3.33838	0.120266		-0.87468	1		-0.827516	0.860252		-1.24862	1		-1.23447	0.390774
TR100802_c0_g1	1.011	1		0.879843	0.895733		1.93902	0.882251		1.7573	0.279718		-0.314065	1		-0.234838	1		3.05803	1		2.94505	0.272392
TR10081_c0_g1		1		2.50927	0.934098
TR10081_c0_g2
TR100826_c0_g1													0.328186	1		0.178557	1
TR100835_c0_g1														1		-3.37423	0.972899		0.148213	1		0.073419	1
TR100835_c0_g2	-0.62511	1		-0.349423	1		1.61975	1		1.58609	0.879159			1		3.91891	0.472211			1		3.41065	0.994744
TR100836_c0_g1		1		-3.75068	0.552163		-2.36503	1		-2.02045	0.684036
TR100844_c0_g1	-0.284973	1		-0.337237	1		-0.298894	1		-0.349072	1
TR100857_c0_g1		1		2.48252	0.94195
TR10086_c0_g1	3.1551	0.903864		2.86274	0.191806		1.67874	1		1.45248	0.885662		0.465888	1		0.491367	0.991729		0.138468	1		0.152414	1
TR10086_c0_g2	-1.20648	1		-1.14545	1		-1.32126	1		-1.2043	1		1.85275	1		1.77031	0.426327		1.56029	1		1.4713	0.769952
TR100865_c0_g1							-0.313405	1		-0.286489	1		0.0558673	1		0.0869061	1
TR100876_c0_g1		1		3.97913	0.653687
TR100888_c0_g1														1		2.74126	1
TR100895_c0_g1		1		-3.75106	0.552163		-0.392486	1		-0.387393	0.981156		2.23456	1		1.807	1		2.40585	1		1.9333	0.922315
TR100905_c0_g1
TR100910_c0_g1	0.896775	1		0.758481	0.94195		-0.329701	1		-0.341332	1			1		3.61026	0.774305			1		2.7251	1
TR100937_c0_g1														1		-3.10006	0.880839			1		-3.18929	0.922315
TR10094_c0_g3	-3.8723	0.000222476		-3.76193	3.80376e-06		-3.40075	0.00126565		-3.32558	1.43759e-05		1.29624	1		1.26548	1		-0.0946877	1		-0.0454496	1
TR100941_c0_g1	-0.749114	1		-0.41103	1		-0.699726	1		-0.383767	1		0.167303	1		0.126516	1		-0.243256	1		-0.0854079	1
TR100943_c0_g1								1		2.49478	0.885662		1.08353	1		0.907448	1		0.675752	1		0.633401	1
TR100964_c0_g1							-0.271815	1		-0.281044	1
TR100971_c0_g1	5.12862	0.660507		4.6232	0.00640244		3.78677	0.510437		3.29728	0.125344		-1.57612	0.248162		-1.52964	0.0545247		0.486802	1		0.475797	1
TR100979_c0_g1
TR101009_c0_g1
TR101019_c0_g1
TR101024_c0_g1														1		-2.61745	1			1		-2.6988	1
TR101027_c0_g1													-0.137143	1		-0.171978	1		-1.85179	1		-1.60699	1
TR101033_c0_g1	-0.735659	1		-0.39703	1								-0.146631	1		-0.163485	1		0.742298	1		0.577789	1
TR101042_c0_g1
TR10105_c0_g2																				1		2.54677	1
TR10105_c0_g3	0.110526	1		0.204202	1		1.02919	1		1.07976	0.707922		0.479129	1		0.414253	1		-0.305537	1		-0.319077	1
TR101064_c0_g1
TR101077_c0_g1		1		2.45819	0.94195
TR101111_c0_g1	-0.365909	1		-0.301191	1								1.31442	1		0.939045	1		1.66505	1		1.27405	1
TR101130_c0_g1
TR101159_c0_g1								1		3.36493	0.509841									0.806819		4.63119	0.225504
TR101160_c0_g1		1		-2.80083	0.94195			1		-2.79673	0.929392			1		-2.59221	1			1		-2.67731	1
TR101167_c0_g1		1		2.56216	0.94195
TR101168_c0_g1		1		2.45776	0.94195								-0.0766451	1		-0.0987706	1		-0.443898	1		-0.374282	1
TR10119_c0_g1
TR101200_c0_g1	-0.62511	1		-0.349682	1														-0.324248	1		-0.103508	1
TR101201_c0_g1														1		2.77046	1
TR101227_c0_g1		1		3.36901	0.713749								0.735349	1		0.647882	1		0.489829	1		0.458484	1
TR10123_c0_g1	-0.291941	1		-0.279629	0.830543		0.449061	0.77808		0.445864	0.487698		-0.0311046	1		-0.0122824	1		0.124839	1		0.121406	1
TR101230_c0_g1														1		-3.12482	0.947394			1		-3.21188	0.969487
TR101252_c0_g1													0.201945	1		0.134318	1
TR101265_c0_g1		1		3.0239	0.829919								-0.0427113	1		0.0585271	1
TR101291_c0_g1		0.275799		-5.04034	0.0347141			0.278399		-5.05027	0.0317551			1		-4.22724	0.217129			1		-4.32259	0.262335
TR101298_c0_g1														1		-2.60761	1			1		-2.69584	1
TR101314_c0_g1													-0.826985	1		-0.657556	1			1		-2.68045	1
TR101323_c0_g1		1		2.48273	0.94195
TR101333_c0_g1
TR101346_c0_g1		0.512997		-4.76851	0.176159		-3.53076	0.759678		-3.04926	0.348751
TR101356_c0_g1
TR101357_c0_g1		1		2.45777	0.94195
TR101374_c0_g1		1		2.48237	0.94195								-0.270542	1		-0.290687	1		0.482431	1		0.359461	1
TR101375_c0_g1							1.33719	1		0.973502	0.931334		0.231676	1		0.167633	1			1		-3.16496	0.969487
TR101378_c0_g1	-2.54268	1		-2.26128	0.828569		-1.5746	1		-1.50267	0.920202
TR101380_c0_g1																			0.148213	1		0.0203281	1
TR101390_c0_g1		1		-2.80571	0.94195			1		-2.80883	0.929392		0.0410621	1		0.0861588	1
TR101395_c0_g1								1		2.47321	0.931334		1.08353	1		0.907461	1
TR101405_c0_g1	1.88275	1		1.8465	0.753993		2.45115	1		2.38107	0.340312		0.283585	1		0.202772	1		0.94699	1		0.781236	1
TR101418_c0_g1														1		3.63557	0.828546			1		3.18418	1
TR10142_c0_g1	0.949232	0.849947		0.928177	0.31721		0.611093	1		0.577354	0.748563		1.77174	0.0373115		1.77042	0.000795649		0.00560982	1		0.0100077	1
TR101424_c0_g1
TR101431_c0_g1		0.929716		4.29474	0.244851			0.875959		4.29783	0.221738		2.98624	1		2.70579	0.568121		0.8906	1		0.741597	1
TR101435_c0_g1														1		-3.09107	0.947394			1		-3.18192	0.969487
TR101439_c0_g1		1		-2.87503	0.934098			1		-2.87952	0.885662
TR101453_c0_g1													0.0835299	1		0.099738	1		0.675752	1		0.633718	1
TR101456_c0_g1	-0.241904	1		-0.249333	1									1		2.68796	1
TR101458_c0_g1		1		3.9306	0.490129			1		2.47347	0.930677			1		-3.10006	0.880839		-0.585459	1		-0.536841	1
TR101468_c0_g1		1		3.02393	0.829919								0.201945	1		0.133552	1
TR101496_c0_g1	0.0642217	1		0.0170026	1		-0.562664	1		-0.588801	0.929392		1.55475	0.431775		1.56913	0.0407799		2.14369	0.037985		2.13674	0.000936762
TR10150_c0_g1
TR101502_c0_g1		1		-3.98544	0.701288			1		-3.97496	0.63155
TR10151_c0_g1	0.00412102	1		0.0108209	1		0.256289	1		0.2481	0.832217		-0.505459	0.546089		-0.488648	0.380547		0.0353909	1		0.0318368	1
TR101520_c0_g1	0.519071	1		0.389406	0.998904		-2.29276	1		-1.98404	0.885662		1.69249	1		1.41795	1		-0.0284076	1		-0.0258379	1
TR101523_c0_g1		1		2.45811	0.94195
TR101527_c0_g1		1		3.67287	0.671248			1		2.50729	0.929392
TR101544_c0_g1	0.647546	1		0.473618	1		1.2956	1		0.97006	0.931334			1		2.68785	1
TR101559_c0_g1		1		3.02396	0.829919
TR101569_c0_g1		1		-2.87361	0.934098			1		-2.87661	0.885662
TR101573_c0_g1		1		4.08436	0.493323			1		2.99562	0.748843									1		3.24029	1
TR101582_c0_g1	-3.01109	1		-2.56082	0.458782			0.763416		-4.29617	0.154846			1		-3.66712	0.947394			1		-3.76935	0.922315
TR101587_c0_g1		1		3.35363	0.829919
TR101592_c0_g1														1		-3.09114	0.947394			1		-3.18192	0.969487
TR101603_c0_g1		1		2.99296	0.828569			1		2.49572	0.885662
TR10161_c1_g2							0.704666	1		0.467806	1		0.0872488	1		0.0990943	1		-0.935459	0.314571		-0.93627	0.125924
TR10162_c0_g1
TR101628_c0_g1	1.26595	1		0.962111	0.94195		-0.313405	1		-0.28617	1
TR101634_c0_g1	0.538266	1		0.474057	1			0.857986		-4.24572	0.412437
TR101637_c0_g1	-1.32062	1		-1.02147	1			1		-3.55073	0.760813
TR10166_c0_g1		1		3.65057	0.596349									1		2.74134	1
TR10166_c0_g2														1		3.25028	0.947394
TR101687_c0_g1	1.4229	1		1.23565	0.716839		1.13372	1		0.946466	0.885662		0.977515	1		0.91222	1		0.531915	1		0.500158	1
TR101698_c0_g1	3.15705	0.0027947		3.0288	1.82399e-05		2.88409	0.367137		2.78418	0.0360143		-0.670135	1		-0.643478	0.880839		0.0630481	1		0.0682735	1
TR10170_c0_g2	-1.09329	1		-0.893024	0.98563		-0.546165	1		-0.43959	1		-2.6665	1		-2.26228	0.803723		-1.17857	1		-1.14245	1
TR101700_c0_g1	0.676255	1		0.459203	1		1.29685	1		0.965436	0.931334			0.571129		4.71315	0.132459			1		2.66554	1
TR101707_c0_g1
TR101719_c0_g1
TR101753_c0_g1		1		3.34639	0.934098
TR101754_c0_g1														1		3.26204	0.947394
TR101757_c0_g1		1		2.50945	0.934098
TR10176_c0_g2								1		2.99562	0.748843		0.620235	1		0.53812	1		-0.474425	1		-0.492239	1
TR101767_c0_g1		1		-3.83399	0.58777		-0.0234278	1		0.0922419	1		-3.13336	1		-2.64611	0.309914		-0.123603	1		-0.0589661	1
TR101768_c0_g1		1		-2.83348	0.934098			1		-2.84278	0.885662		-0.0427113	1		0.0583759	1
TR10177_c0_g1		1		-2.80551	0.94195			1		-2.80977	0.929392
TR101774_c0_g1	-2.33049	1		-1.97677	0.94195			1		-3.67839	0.748563								-0.0284076	1		-0.0257887	1
TR10178_c0_g1	2.1492	0.28428		2.11777	0.0500015		1.9848	0.449897		1.93125	0.0990892		1.4827	0.32705		1.47675	0.0711101		0.00446579	1		0.0186804	1
TR101828_c0_g1													-0.860359	1		-0.67178	1		-1.24326	1		-0.889797	1
TR101831_c0_g1		1		-3.75068	0.552163			1		-3.75492	0.494629			1		-3.10006	0.880839			1		-3.18929	0.922315
TR101836_c0_g1
TR101840_c0_g1		1		3.34644	0.934098
TR101849_c0_g1	0.988312	1		0.870486	0.919294		0.500827	1		0.393798	1		0.77242	1		0.785365	1		1.32095	1		1.27551	0.727407
TR101881_c0_g1		1		2.9974	0.753993			1		2.49484	0.885662			1		-3.12475	0.947394		-1.55843	1		-1.33092	1
TR101883_c0_g1		1		3.34641	0.934098
TR101885_c0_g1		1		3.34643	0.934098			1		2.47382	0.929888
TR101889_c0_g1													0.138938	1		0.136597	1			1		-2.68044	1
TR101891_c0_g1		1		2.49032	0.934098
TR101893_c0_g1	-0.302599	1		-0.232015	1		0.15401	1		0.193288	1		0.0538167	1		0.079117	1		0.457519	1		0.453268	1
TR1019_c0_g1	-0.330488	1		-0.298884	1														0.675752	1		0.633663	1
TR10190_c0_g1	-2.94393	0.0661602		-2.85367	0.00184616		-3.30324	0.0470022		-3.16301	0.00105154		-0.647568	1		-0.620427	1		-1.06776	1		-1.00758	0.915147
TR101919_c0_g1
TR101943_c0_g1	0.682967	1		0.476688	1
TR101950_c0_g1	-0.48101	1		-0.512321	0.94195		-2.35016	0.73479		-2.24247	0.179664		0.68828	1		0.698367	1		-1.0005	1		-0.948298	1
TR101955_c0_g1								1		3.00629	0.885662		0.0835299	1		0.0994474	1		0.675752	1		0.633516	1
TR101955_c0_g2		1		2.45772	0.94195									1		-2.61745	1		-0.243256	1		-0.134067	1
TR101956_c0_g1	-1.35245	1		-1.08671	1			1		-2.81006	0.929392		-1.45206	1		-1.175	1			1		-3.20361	0.972253
TR101961_c0_g1		1		2.97494	0.828569
TR101975_c0_g1
TR101984_c0_g1		1		3.7334	0.753993
TR101987_c0_g1	1.73608	1		1.34044	0.934098		-0.271815	1		-0.281726	1		-1.13797	1		-1.02811	1		-1.40305	1		-1.21764	1
TR102001_c0_g1
TR102002_c0_g1														1		3.25029	0.947394
TR102010_c0_g1	-0.330488	1		-0.298709	1		0.728185	1		0.496828	1		1.13918	1		1.06587	1		-0.140117	1		-0.0496603	1
TR102017_c0_g1	-0.735659	1		-0.39744	1
TR102024_c0_g1		1		2.48263	0.94195
TR102041_c0_g1																				1		2.64334	1
TR102054_c0_g1		1		2.48261	0.94195
TR102068_c0_g1		1		-2.99177	0.934098			1		-3.01362	0.885662
TR10207_c0_g1		1		3.06587	0.934098								-0.0427113	1		0.058267	1		-0.324248	1		-0.103392	1
TR102076_c0_g1
TR102081_c0_g1	1.26595	1		0.962087	0.94195		1.69566	1		1.34289	0.885662								-0.1094	1		-0.0495786	1
TR102085_c0_g1
TR10209_c0_g1	2.43724	0.440977		2.3845	0.0189313		2.97268	0.14545		2.90737	0.000979211		-0.377298	1		-0.354593	1		1.61978	0.375361		1.60675	0.0604142
TR102107_c0_g1		1		2.48227	0.94195
TR102113_c0_g1	0.0147652	1		0.0840855	1			1		-2.87943	0.885662		0.201945	1		0.166646	1			1		-2.60259	1
TR102117_c0_g1	-0.317033	1		-0.286632	1
TR102118_c0_g1		1		-3.83298	0.58777			1		-3.84917	0.525527
TR102126_c0_g1
TR102131_c0_g1	0.634091	1		0.454285	1		-0.313405	1		-0.286386	1			1		3.26205	0.947394
TR102145_c0_g1		1		3.34427	0.828569
TR102161_c0_g1		1		2.50483	0.934098									1		2.7295	1			1		2.54662	1
TR102163_c0_g1		1		3.88304	0.733387
TR102165_c0_g1														1		-2.59221	1			1		-2.67798	1
TR102181_c0_g1		1		-3.75105	0.552163			1		-3.75574	0.494801			0.416751		-4.95457	0.0705911			0.414867		-5.05242	0.066685
TR102189_c0_g1		1		2.48227	0.94195
TR10219_c0_g1	-0.206412	1		-0.188775	0.998596		0.444626	1		0.430543	0.885662		-0.188767	1		-0.199276	1		1.13917	1		1.10196	0.597072
TR102201_c0_g1	1.4453	1		1.24957	0.934098		1.49045	1		1.26348	0.782189		-1.49714	1		-1.29051	0.947394		0.185344	1		0.172386	1
TR102205_c0_g1																				1		2.67443	1
TR10221_c0_g2	-2.2468	0.494734		-2.12648	0.0927954		-5.20229	0.0547292		-4.68393	0.0026983		-0.297281	1		-0.233208	1		-2.20118	1		-1.72292	1
TR102210_c0_g1	-2.44707	1		-2.02356	0.829919		-0.83908	1		-0.761956	1		1.03305	1		1.03849	1		0.824416	1		0.781794	1
TR102236_c0_g1	1.70066	1		1.33963	0.934098		1.70164	1		1.33808	0.937848		1.1227	1		1.02046	1		-1.24326	1		-0.890007	1
TR102244_c0_g1	-3.7578	0.654822		-3.17842	0.200343			0.356712		-4.92182	0.0656246		0.201945	1		0.133559	1
TR102244_c0_g2
TR102246_c0_g1														1		-2.67377	1			1		-2.74696	1
TR102249_c0_g1														1		3.19351	1			1		3.1509	0.922315
TR10225_c0_g1	-0.759457	1		-0.696666	0.934098		0.886548	1		0.888559	0.602753		-2.20195	0.446144		-2.12848	0.0580767		-0.227156	1		-0.220028	1
TR102254_c0_g1
TR102261_c0_g1	-0.500409	1		-0.41307	1		0.0641434	1		0.110857	1		-0.340386	1		-0.301696	1		-1.28659	1		-1.16642	1
TR102276_c0_g1	2.24048	1		1.85587	0.852198
TR102279_c0_g1
TR102289_c0_g1
TR102293_c0_g1
TR102296_c0_g1													1.08353	1		0.907448	1
TR10230_c0_g1		1		-2.99122	0.934098			1		-3.01319	0.885662			1		-3.0714	0.947394			1		-3.16503	0.969487
TR10230_c0_g2														1		-2.51265	1			1		-2.60163	1
TR10230_c1_g1		0.365903		-4.8962	0.157043			0.364296		-4.91035	0.115452			1		-3.47074	0.665999			1		-3.56199	0.727407
TR102304_c0_g1
TR102339_c0_g1
TR102342_c0_g1		1		3.73344	0.753993
TR102344_c0_g1		1		2.99297	0.828569
TR102349_c0_g1													-0.754497	1		-0.642545	1		-0.860358	1		-0.798235	1
TR102354_c0_g1	-0.558428	1		-0.595794	1		-0.63067	1		-0.637713	1
TR102359_c0_g1
TR102360_c0_g1		1		3.0655	0.934098
TR102367_c0_g1
TR102369_c0_g1	-2.33485	1		-1.98593	0.934098			1		-3.71651	0.576994
TR102374_c0_g1		1		3.06566	0.934098
TR102380_c0_g1		1		-3.38065	0.828569			1		-3.38744	0.748563
TR102397_c0_g1	-0.241904	1		-0.248924	1
TR102402_c0_g1		1		-3.3368	0.828569			1		-3.34	0.748563
TR102414_c0_g1		1		2.50968	0.934098									1		3.19338	1			1		3.24039	1
TR102415_c0_g1	2.28695	1		1.8771	0.853342
TR102418_c0_g1		1		3.31888	0.934098
TR102428_c0_g1		1		2.56254	0.94195
TR102432_c0_g1		1		3.01822	0.829919
TR102433_c0_g1		1		-2.87372	0.934098			1		-2.87647	0.885662			1		-2.59113	1			1		-2.6783	1
TR102439_c0_g1														1		-2.59608	1			1		-2.68052	1
TR10244_c0_g1
TR10244_c0_g2	0.0660188	1		0.130493	1		-1.56891	1		-1.15359	1		-0.144042	1		-0.106593	1		-0.0659876	1		-0.0494124	1
TR102441_c0_g1		1		3.43801	0.835762
TR102444_c0_g1	1.3029	1		0.989437	0.94195
TR102453_c0_g1	0.257629	1		0.402368	1								1.15354	1		0.920136	1
TR102454_c0_g1		1		3.39911	0.716839								-1.43866	1		-1.14956	1		-1.71291	1		-1.32852	1
TR102456_c0_g1		1		3.73347	0.753993
TR102458_c0_g1														1		3.63392	0.947394
TR102471_c0_g1	2.84655	1		2.42067	0.514308		3.00849	0.973534		2.55827	0.214495		-0.733554	1		-0.668217	1		1.44396	1		1.24522	0.969487
TR102484_c0_g1	-0.349699	1		-0.365539	1		-1.88464	1		-1.60821	0.931334			1		-2.51104	1		0.518327	1		0.437585	1
TR10249_c0_g2
TR102491_c0_g1	0.697425	1		0.475216	1									1		-2.67505	1			1		-2.74651	1
TR102494_c0_g1	-0.315238	1		-0.34823	1		-0.306183	1		-0.363704	1		-0.593316	1		-0.523893	1		-1.53163	1		-1.23533	1
TR102507_c0_g1
TR102510_c0_g1		0.216271		5.34733	0.0140368			0.974783		4.09715	0.333926			1		3.61836	0.774305			0.310443		5.2031	0.0477315
TR102529_c0_g1
TR102535_c0_g1		1		4.81557	0.347072
TR102539_c0_g1		0.470962		-4.72616	0.0961127			0.463853		-4.73493	0.0871132			0.32705		-5.08105	0.0249683			0.320507		-5.1786	0.0219267
TR102553_c0_g1	-0.317033	1		-0.286681	1								1.31442	1		0.93899	1
TR102563_c0_g1
TR102572_c0_g1		1		3.31888	0.934098									1		2.68785	1
TR102583_c0_g1		1		3.34638	0.934098
TR102592_c0_g1		1		2.45777	0.94195
TR1026_c0_g1								1		2.96702	0.885662			1		2.74486	1			1		3.18417	1
TR102628_c0_g1	0.519906	1		0.417604	0.985966		-0.312977	1		-0.356159	1		0.142603	1		0.152346	1		0.443767	1		0.454181	1
TR102631_c0_g1		1		2.56265	0.94195
TR102632_c0_g1
TR102635_c0_g1		1		-3.75105	0.552163			1		-3.75573	0.494801
TR102636_c0_g1	-0.317033	1		-0.321968	1			1		-2.79751	0.929392
TR102638_c0_g1														1		-2.67449	1			1		-2.74561	1
TR102644_c0_g1	-0.494635	1		-0.402795	1		-1.00843	1		-0.880316	1
TR102653_c0_g1		1		-3.78438	0.531879		0.105422	1		0.117775	1
TR102699_c0_g1	1.06251	1		1.02534	0.94195			1		-2.87655	0.885662
TR10270_c0_g1	-0.365909	1		-0.344641	1		1.26138	1		1.05731	0.885662		-0.989848	1		-0.919264	0.946505			0.315488		-5.18504	0.0263923
TR10270_c0_g2
TR102709_c0_g1		1		3.31887	0.934098
TR102709_c1_g1
TR102716_c0_g1	-0.62511	1		-0.349703	1
TR102721_c0_g1	-1.2419	1		-1.04484	1			1		-2.80988	0.929392								-0.026959	1		-0.0251518	1
TR102736_c0_g1
TR102736_c0_g2
TR102747_c0_g1
TR10275_c0_g1		1		2.99301	0.828569								0.183763	1		0.141514	1			1		-2.67673	1
TR102755_c0_g1														1		-3.13663	0.947394			1		-3.22232	0.969487
TR102779_c0_g1														1		-3.07137	0.947394			1		-3.16499	0.969487
TR102786_c0_g1	-0.494635	1		-0.402796	1			1		-3.37849	0.684036		-1.22037	1		-1.18244	0.947394		-1.47501	1		-1.40051	0.896051
TR102797_c0_g1
TR102801_c0_g1														1		-2.59109	1		-0.860358	1		-0.798526	1
TR102804_c0_g1	-3.42939	1		-3.06588	0.4436		-1.21355	1		-1.17487	0.870067		-0.782543	1		-0.719195	1		-0.579775	1		-0.528613	1
TR102818_c0_g1														1		-3.0821	0.947394			1		-3.17428	0.969487
TR102828_c0_g1	3.14917	0.959637		2.68609	0.335725
TR102832_c0_g1														1		2.77018	1
TR10284_c0_g1								1		2.47356	0.930569		-1.44613	1		-1.17711	1			1		-3.2119	0.969487
TR102844_c0_g1													-0.754497	1		-0.642548	1			1		-2.67814	1
TR102848_c0_g1
TR102854_c0_g1	-0.966873	1		-0.957921	0.834904		0.364459	1		0.312321	0.997639		-1.71288	0.717203		-1.61698	0.124316		-0.649938	1		-0.66052	0.927268
TR102856_c0_g1	2.28785	1		2.23479	0.445973		0.909281	1		0.911303	0.935052			1		4.18659	0.483907
TR102876_c0_g1
TR10290_c0_g1		1		-3.37543	0.753993			1		-3.37848	0.684036			1		-2.60759	1			1		-2.69625	1
TR102919_c0_g1	0.706774	0.891204		0.681858	0.456354		0.879747	0.605207		0.844418	0.258104		-0.22475	1		-0.212984	1		0.120902	1		0.122659	1
TR10293_c0_g1	0.468413	1		0.499262	1			1		-2.87949	0.885662		0.300523	1		0.217076	1		0.230654	1		0.0961063	1
TR102930_c0_g1														1		3.63392	0.947394
TR102943_c0_g1	-0.267154	1		-0.316997	1		-0.235896	1		-0.295891	1		1.95729	1		1.71703	1		-0.324248	1		-0.10342	1
TR102956_c0_g1	0.793516	1		0.541218	1															1		2.72475	1
TR102969_c0_g1	-0.458365	1		-0.379582	1			1		-3.38742	0.748563								-0.324248	1		-0.100481	1
TR102979_c0_g1	1.37848	1		1.04667	0.97791
TR102982_c0_g1		1		2.97814	0.934098
TR1030_c0_g2		1		2.49018	0.934098			1		2.98742	0.748563								0.0540333	1		-0.000761788	1
TR103005_c0_g1													1.6642	1		1.56476	0.947394		0.447369	1		0.453029	1
TR103027_c0_g1
TR103032_c0_g1														1		3.19338	1
TR103043_c0_g1													1.87228	1		1.45141	1		0.148213	1		0.0203717	1
TR103050_c0_g1														1		2.68802	1
TR10306_c0_g1	-3.21535	0.396396		-2.96673	0.0498189			0.106558		-5.45834	0.0104489			1		-2.61745	1		1.55156	1		1.39733	1
TR103061_c0_g1	-0.901522	1		-0.904033	0.611746		-0.474596	1		-0.486276	0.885662		0.9149	1		0.924928	0.947394		0.756084	1		0.737878	1
TR103062_c0_g1
TR103064_c0_g1		1		-3.33679	0.828569			1		-3.34029	0.748563
TR10309_c0_g1	-2.53557	1		-2.2494	0.834904		0.360916	1		0.272159	1		-0.537957	1		-0.487419	1		-0.879256	1		-0.760064	1
TR10309_c1_g1		1		-2.80008	0.94195		-1.32126	1		-1.085	1
TR103093_c0_g1		1		2.97813	0.934098
TR103096_c0_g1		1		3.97912	0.653687
TR10310_c1_g1														1		-2.60843	1			1		-2.69571	1
TR103107_c0_g1	0.882555	1		0.844841	0.934098		-0.44462	1		-0.396797	1
TR103111_c0_g1		1		-3.37543	0.753993			1		-3.37848	0.684036
TR103121_c0_g1														1		2.68802	1			1		4.9992	0.27319
TR103134_c0_g1
TR103143_c0_g1
TR103152_c0_g1	-0.07832	1		-0.132533	1		0.104725	1		0.0403576	1
TR103162_c0_g1																			2.47556	1		2.17985	0.994251
TR103162_c0_g2	0.471378	1		0.481015	0.899693		0.0497961	1		0.0576562	1		1.17907	0.889556		1.20744	0.371203		0.800718	1		0.817904	0.870689
TR10317_c1_g1		1		2.97488	0.828569
TR103180_c0_g1
TR103180_c1_g1
TR103185_c0_g1		1		-2.80099	0.94195			1		-2.79798	0.929392
TR103189_c0_g1														1		4.10995	0.745666			1		4.14311	0.655316
TR103190_c0_g1	-1.74911	1		-1.26064	0.97791		-1.69973	1		-1.25379	0.978852
TR103194_c0_g1		1		-2.80557	0.94195			1		-2.80987	0.929392
TR103209_c0_g1													0.201945	1		0.134186	1
TR103211_c0_g1														1		2.68792	1
TR103219_c0_g1		1		3.67288	0.671248
TR103221_c0_g1														1		-2.67371	1			1		-2.74666	1
TR103223_c0_g1
TR103228_c0_g1
TR103230_c0_g1		1		2.56228	0.94195									1		3.19351	1
TR10324_c0_g2	0.805906	1		0.815156	0.406981		1.20854	0.988511		1.19778	0.168145		0.414824	1		0.435172	0.947394		-0.23878	1		-0.239561	1
TR103257_c0_g1		1		-3.38065	0.828569		-2.00303	1		-1.65023	0.931334			0.507324		-4.84359	0.0674695		-1.89562	1		-1.78942	0.579919
TR103275_c0_g1
TR103276_c0_g1													0.300523	1		0.167847	1
TR103278_c0_g1		1		2.48971	0.934098									1		3.2503	0.947394
TR103280_c0_g1		1		-2.87471	0.934098			1		-2.87936	0.885662			1		-2.67421	1			1		-2.74524	1
TR103290_c0_g1	-1.35245	1		-1.08668	1			1		-2.80973	0.929392		0.328186	1		0.239229	1		-0.769346	1		-0.71279	1
TR103303_c0_g1		1		2.97498	0.828569
TR103315_c0_g1								1		2.51118	0.929392		-1.79413	1		-1.52156	1		-1.20109	1		-0.966379	1
TR10332_c0_g1		1		2.4579	0.94195
TR10332_c0_g2		1		4.18943	0.561131
TR103320_c0_g1	1.67961	1		1.32395	0.94195		1.74323	1		1.34226	0.937848			1		2.77037	1			1		2.6357	1
TR103322_c0_g1		1		2.97812	0.934098								1.15354	1		0.920152	1
TR10333_c0_g1		0.98636		-4.83065	0.256163			0.924615		-4.8612	0.235265			1		3.25028	0.947394
TR10333_c0_g2	2.05211	0.41768		1.90654	0.0768807		2.10899	0.378993		1.94926	0.0515242		-0.0693516	1		-0.0394719	1		0.479613	1		0.487532	1
TR103335_c0_g1		1		2.56273	0.94195
TR103339_c0_g1		1		2.45799	0.94195
TR103349_c0_g1	1.22355	1		0.948711	0.94195														0.0540333	1		-0.00069001	1
TR10335_c1_g1	0.293143	1		0.304448	1		-1.0429	1		-0.974351	0.806578		0.217841	1		0.159428	1		0.697645	1		0.504553	1
TR103365_c0_g1	1.30137	1		0.962784	0.94195		-0.235896	1		-0.279425	1								-0.0284076	1		-0.0258002	1
TR103382_c0_g1																				1		2.6745	1
TR103416_c0_g1													-0.0427113	1		0.0382751	1			1		-2.74518	1
TR103423_c0_g1		1		-2.9918	0.934098			1		-3.01309	0.885662
TR103431_c0_g1
TR103432_c0_g1	-0.735659	1		-0.486041	1		-1.74917	1		-1.2746	0.979643		1.09119	1		0.906777	1		-0.243256	1		-0.0860725	1
TR103437_c0_g1		1		2.48233	0.94195								-0.0427113	1		0.0581817	1
TR10344_c0_g1														1		-2.60845	1			1		-2.69639	1
TR10344_c0_g2													0.119262	1		0.128006	1			1		-2.67719	1
TR103441_c0_g1	-0.62511	1		-0.350167	1								-0.0427113	1		0.0581982	1
TR103461_c0_g1
TR103462_c0_g1	1.70388	1		1.35268	0.934098		2.65589	1		2.24786	0.540691			1		3.25668	1			0.735694		5.27583	0.0770534
TR103484_c0_g1														1		-3.10006	0.880839			1		-3.18929	0.922315
TR103488_c0_g1
TR10349_c0_g1													0.266446	1		0.176676	1		0.190022	1		0.0324913	1
TR10349_c0_g2	-1.28497	1		-1.2196	0.967908			1		-3.71627	0.576994			1		-3.42688	0.828546			1		-3.52152	0.879557
TR103502_c0_g1		1		-2.87472	0.934098		-1.56891	1		-1.15356	1		0.0632259	1		0.11726	1		0.45635	1		0.352859	1
TR103504_c0_g1
TR103506_c0_g1	-1.62511	1		-1.20395	0.97791			1		-3.01277	0.885662
TR103508_c0_g1	0.640834	1		0.457842	1		0.680461	1		0.46127	1
TR103513_c0_g1
TR103532_c0_g1														1		2.73223	1			1		3.24047	1
TR103536_c0_g1		1		-3.38065	0.828569			1		-3.38749	0.748563			1		-4.22723	0.217129			1		-4.32259	0.262335
TR103544_c0_g1		1		2.45787	0.94195
TR103546_c0_g1													0.617143	1		0.625708	1			1		-2.69586	1
TR103555_c0_g1		1		2.48256	0.94195
TR103563_c0_g1		1		2.48242	0.94195
TR103564_c0_g1	-0.352454	1		-0.289167	1
TR103569_c0_g1		1		2.9802	0.828569
TR103605_c0_g1		1		-2.80603	0.94195			1		-2.81038	0.929392		0.201945	1		0.133692	1
TR103611_c0_g1	-0.19939	1		-0.115693	1		-2.46566	1		-2.0523	0.748563		1.65011	1		1.42083	1		1.40744	1		1.23675	1
TR103612_c0_g1		1		-2.87553	0.934098			1		-2.87973	0.885662			1		-2.59095	1			1		-2.6772	1
TR103614_c0_g1
TR10362_c0_g1		1		2.56222	0.94195									1		3.56785	0.947394
TR10362_c0_g2		1		4.68248	0.402383								0.201945	1		0.133712	1		-0.0666353	1		-0.0409271	1
TR103624_c0_g1													1.26645	1		0.929118	1
TR103635_c0_g1	0.432247	1		0.324008	1		0.452643	1		0.328719	1		0.23716	1		0.292493	1		0.144829	1		0.211342	1
TR103639_c1_g1													0.201945	1		0.133493	1
TR103642_c0_g1	-2.52841	1		-2.22535	0.934098		-2.59374	1		-2.24117	0.873899		-0.577543	1		-0.432348	1		0.25485	1		0.283884	1
TR103647_c0_g1	-2.34831	1		-1.99155	0.934098		-2.34221	1		-1.99163	0.885662			1		-2.60807	1			1		-2.69523	1
TR103649_c0_g1
TR103659_c0_g1	-1.63886	1		-1.45372	0.717355		-2.89477	0.898952		-2.60486	0.334683		-1.30439	1		-1.16401	0.903587		-0.228979	1		-0.223672	1
TR103661_c0_g1		1		-3.42794	0.696745			1		-3.43981	0.624089			1		-2.60761	1			1		-2.6956	1
TR103684_c0_g1														1		3.86422	0.86094
TR103699_c0_g1	1.63747	1		1.31262	0.94195		0.722513	1		0.492487	1			1		-2.67461	1			1		-2.74505	1
TR103708_c0_g1
TR103720_c0_g1	1.72808	1		1.37055	0.934098		-0.277487	1		-0.283334	1		-0.798055	1		-0.616299	1		0.694401	1		0.490329	1
TR103769_c0_g1		1		2.97813	0.934098			1		2.50729	0.929392
TR103792_c0_g1
TR103801_c0_g1	1.30714	1		0.994352	0.94195		0.686595	1		0.489484	1			1		4.17048	0.352947			1		3.16603	0.969487
TR103805_c0_g1		1		2.5627	0.94195
TR10383_c0_g1	1.02861	0.909961		1.02853	0.347589		0.47104	1		0.461976	0.901472		-0.102831	1		-0.0728294	1		0.418016	1		0.410609	1
TR103837_c0_g1	1.41333	1		1.24472	0.722358		1.10765	1		0.941629	0.885662		-0.941542	1		-0.897133	0.952851		-1.09028	1		-1.08974	0.922315
TR103867_c0_g1														1		2.7447	1
TR103876_c0_g1	0.878379	1		0.907331	0.94195		-0.663808	1		-0.38236	1									1		2.63649	1
TR103886_c0_g1		1		2.4579	0.94195
TR103890_c0_g1
TR103893_c0_g1														1		2.74487	1
TR103898_c0_g1		1		2.56189	0.94195
TR103898_c0_g2
TR103933_c0_g1	3.5693	0.610283		3.11667	0.0950497		2.66208	1		2.2516	0.533586		0.901534	1		0.919436	0.705585		0.525471	1		0.549837	1
TR103934_c0_g1	0.887102	1		0.918394	0.94195								-2.26761	1		-1.84397	0.921804			1		-3.86674	0.59828
TR103949_c0_g1		1		2.56184	0.94195
TR103951_c0_g1	0.115405	1		0.223331	1		-2.16705	1		-1.69725	0.885662		1.65964	1		1.40805	1
TR103953_c0_g1		1		-2.80684	0.94195			1		-2.80987	0.929392
TR103967_c0_g1	-2.43093	1		-2.0311	0.828569			1		-3.79066	0.465473			1		-2.67391	1			1		-2.74564	1
TR103982_c0_g1														1		3.19341	1
TR103985_c0_g1		1		2.97814	0.934098
TR103986_c0_g1		1		-2.80101	0.94195		-1.27182	1		-1.06753	1		1.16394	1		1.06762	1			1		-3.18193	0.969487
TR104002_c0_g1								1		2.51115	0.929392		0.300523	1		0.167942	1
TR104008_c0_g1
TR104009_c0_g1	0.454714	1		0.377003	0.94195		1.00207	1		0.91101	0.748563		0.916583	1		0.935411	0.685246		1.52963	0.704351		1.5113	0.116026
TR104010_c0_g1		1		2.56203	0.94195
TR104026_c0_g1	-0.267512	1		-0.0832917	1		-2.24877	1		-1.79472	0.929392		0.111044	1		0.132149	1		0.51549	1		0.467258	1
TR104032_c0_g1	0.233875	1		0.209523	1		-0.219499	1		-0.251638	1		-0.0961789	1		-0.0895332	1		-0.419941	1		-0.429616	1
TR104037_c0_g1														1		-3.47074	0.665999			1		-3.56198	0.727407
TR104038_c0_g1	0.676255	1		0.459202	1
TR104048_c0_g1
TR104050_c0_g1														1		2.68792	1
TR104066_c0_g1													-0.0427113	1		0.058401	1		0.932409	1		0.761904	1
TR104067_c0_g1														1		-2.61745	1			1		-2.69872	1
TR104083_c0_g1		0.600135		4.74947	0.0899169			1		3.37354	0.639998		-0.161878	1		-0.124584	1		-0.142571	1		-0.0957499	1
TR104085_c0_g1														1		2.74106	1
TR10409_c0_g1
TR104097_c0_g1		1		2.56212	0.94195
TR1041_c0_g2
TR104101_c0_g1		1		2.99301	0.828569								2.1227	1		1.80262	1		1.89077	1		1.62949	1
TR104135_c0_g1		1		2.97814	0.934098
TR10415_c0_g1		1		-3.37852	0.828569			1		-3.38185	0.748563			1		-2.61745	1			1		-2.69875	1
TR104168_c0_g1
TR104190_c0_g1														1		-3.11615	0.947394			1		-3.20363	0.972253
TR104207_c0_g1		1		2.4824	0.94195
TR104216_c0_g1														1		-3.50084	0.832292		-2.04909	1		-1.71957	1
TR104221_c0_g1														1		-2.51243	1			1		-2.60258	1
TR10423_c0_g1		1		2.56186	0.94195														-0.243256	1		-0.0850519	1
TR10423_c0_g2													2.02802	1		1.78777	0.983438		0.665053	1		0.50068	1
TR10424_c0_g1	-1.07357	0.0832068		-1.05667	0.0639876		-1.05243	0.114141		-1.04871	0.0357042		-0.280649	1		-0.267467	1		-0.209467	1		-0.217718	1
TR104246_c0_g1
TR104258_c0_g1	0.634091	1		0.454251	1								1.06976	1		0.910681	1
TR104263_c0_g1		1		2.4908	0.934098								-1.04271	1		-0.749544	1			1		-2.74561	1
TR104295_c0_g1
TR104296_c0_g1	-1.902	1		-1.59161	0.974921			1		-3.30349	0.873899		-0.0427113	1		0.0585944	1
TR104314_c0_g1
TR104337_c0_g1	-0.267154	1		-0.316992	1		-1.32126	1		-1.08504	1		0.167303	1		0.151058	1			1		-2.69909	1
TR104363_c0_g1	-0.206484	1		-0.259901	1			1		-2.79793	0.929392		-0.798055	1		-0.616362	1		0.815616	1		0.610293	1
TR104382_c0_g1														1		2.6879	1
TR104388_c0_g1	-0.352454	1		-0.289144	1
TR104400_c0_g1
TR104404_c0_g1
TR10442_c0_g1
TR10442_c0_g2	0.703879	1		0.480454	1									1		-3.00334	1		-0.43675	1		-0.445453	1
TR104423_c0_g1		1		-2.8737	0.934098			1		-2.87662	0.885662		0.139641	1		0.113591	1
TR104425_c0_g1
TR104425_c0_g2														1		-2.61745	1			1		-2.69869	1
TR10443_c0_g1							-0.271815	1		-0.2815	1			1		-3.47458	0.682768			1		-3.56622	0.744308
TR10443_c0_g2							1.6222	1		1.53929	0.929392
TR104464_c0_g1														1		2.74469	1
TR10447_c0_g1	0.522481	0.593232		0.52188	0.305071		0.298	1		0.284584	0.791717		-0.0594634	1		-0.0436102	1		-0.105937	1		-0.111607	1
TR104481_c0_g1														1		-3.18377	1			1		-3.26356	1
TR104484_c0_g1	-1.35245	1		-1.08668	1			1		-2.80953	0.929392
TR10449_c0_g1		1		-3.90939	0.755498			1		-3.94194	0.684036		-1.90728	1		-1.7346	0.828546		-0.615425	1		-0.596497	1
TR10449_c0_g2	2.07159	0.637297		1.91297	0.149491		1.8821	0.781842		1.73483	0.32475		2.35342	0.458989		2.22573	0.0667816		1.5535	1		1.41127	0.761534
TR104511_c0_g1	-0.206484	1		-0.24583	1		1.29685	1		0.965424	0.931334			1		2.68786	1
TR104532_c0_g1		1		2.45809	0.94195
TR104551_c0_g1		1		-3.83399	0.58777			1		-3.85212	0.525527
TR104558_c0_g1	-0.506744	1		-0.521358	1			0.406251		-4.80333	0.120197
TR10456_c0_g2		0.811225		-4.25213	0.40226			0.773815		-4.25162	0.357381									1		2.64344	1
TR104578_c0_g1		1		3.00394	0.828569			1		2.50724	0.929392		2.06635	1		1.77518	1		0.756744	1		0.664361	1
TR104604_c0_g1	0.270307	1		0.177043	1			1		-2.80984	0.929392
TR104631_c0_g1	-1.5702	1		-1.15144	1		-1.48354	1		-1.14463	1
TR104634_c0_g1
TR10466_c0_g1
TR10466_c1_g1	0.182245	1		0.290349	1			1		-3.94197	0.684036
TR10466_c2_g1
TR10468_c0_g1		1		2.97815	0.934098
TR10468_c0_g2		1		2.97815	0.934098
TR104687_c0_g1								1		3.00237	0.748563		0.0410621	1		0.0860606	1		-0.0284076	1		-0.0258013	1
TR104691_c0_g1	1.71141	1		1.3442	0.934098								1.13964	1		0.914418	1		-0.0284076	1		-0.0257831	1
TR104719_c0_g1														1		2.74469	1
TR104756_c0_g1		1		2.95149	0.934098															1		2.54719	1
TR104772_c0_g1								1		2.47359	0.930531
TR104782_c0_g1		1		-2.80007	0.94195			1		-2.79644	0.929392
TR10481_c0_g1
TR10481_c0_g2	-1.75168	1		-1.63433	0.59473		-1.2066	1		-1.11895	0.748563		-0.244205	1		-0.152389	1		0.327363	1		0.344984	1
TR10482_c0_g1	-1.66817	1		-1.61024	0.728716		-0.182205	1		-0.229816	1		-0.668387	1		-0.631026	1		-1.26663	1		-1.21768	0.922315
TR104829_c0_g1	0.553807	1		0.539129	0.995865		-0.501387	1		-0.373482	1		-2.20203	1		-1.98323	0.431966		-3.31674	1		-2.95004	0.278428
TR104870_c0_g1		1		4.12181	0.296543
TR104899_c0_g1
TR10490_c0_g1	-1.12162	1		-0.8892	1		-0.736653	1		-0.561849	1		-2.81064	0.625711		-2.63573	0.147383		-1.98857	1		-1.93642	0.415402
TR10490_c0_g2	1.01976	1		0.814798	0.974921		1.07177	1		0.841076	0.982402		-1.78563	1		-1.65719	0.760946		-0.983027	1		-0.966893	1
TR104902_c0_g1														1		3.23417	0.947394
TR104907_c0_g1	-1.0625	1		-1.02568	0.828569		-2.80467	0.654392		-2.63147	0.22247		0.60269	1		0.508583	1		0.115652	1		0.0204883	1
TR104913_c0_g1	1.26158	1		0.965393	0.94195		1.23878	1		0.954617	0.931334
TR10492_c0_g1
TR10492_c0_g2	-1.31703	1		-1.08284	1		-0.235896	1		-0.295933	1		0.328186	1		0.178923	1		1.04478	1		0.757416	1
TR104956_c0_g1	-1.74911	1		-1.26087	0.97791		-1.69973	1		-1.2538	0.978852		1.26645	1		0.929245	1
TR104993_c0_g1		1		2.48237	0.94195
TR105070_c0_g1													-2.00143	1		-1.57584	1			1		-3.59284	0.835313
TR105075_c0_g1
TR10509_c0_g1	0.957843	1		0.798051	0.94195			1		-3.34005	0.748563			0.0952874		-5.97667	0.00132618		-3.7307	0.363396		-3.43295	0.0159189
TR105094_c0_g1	-1.35245	1		-1.08664	1		-1.36285	1		-1.09517	1		-0.826985	1		-0.657555	1		0.626634	1		0.489675	1
TR105104_c0_g1													0.328186	1		0.17794	1
TR105109_c0_g1
TR105112_c0_g1	-0.955593	1		-0.857689	1			1		-3.37848	0.684036									1		4.10405	0.818307
TR105124_c0_g1
TR105133_c0_g1													-1.50171	1		-1.1933	1			1		-3.22235	0.969487
TR105138_c0_g1		1		2.56221	0.94195
TR105160_c0_g1	0.94483	1		0.910464	0.94195		0.300243	1		0.279454	1		2.09389	1		2.02602	0.507647		0.878321	1		0.871123	1
TR105161_c0_g1
TR105167_c0_g1	-1.85225	0.146167		-1.84949	0.0240078		-1.45121	0.360189		-1.45587	0.0946512		-0.727406	1		-0.67866	0.883621		-0.588265	1		-0.546314	0.992185
TR105193_c0_g1		1		2.56233	0.94195
TR105200_c0_g1		1		-2.87374	0.934098		-0.507711	1		-0.376679	1			1		2.72885	1
TR105264_c0_g1														1		2.68787	1
TR105277_c0_g1	1.70483	1		1.32753	0.94195		1.75521	1		1.34866	0.885662		0.163197	1		0.152193	1		-1.22237	1		-0.946239	1
TR105298_c0_g1																			-0.243256	1		-0.0862132	1
TR105304_c0_g1
TR105308_c0_g1		1		-2.87514	0.934098			1		-2.87939	0.885662			1		-2.59107	1			1		-2.67773	1
TR105309_c0_g1		1		2.50513	0.934098			1		3.35083	0.760813								1.36676	1		1.22417	1
TR105322_c0_g1
TR105344_c0_g1		1		-3.37852	0.828569			1		-3.38186	0.748563		-1.00143	1		-0.687101	1			1		-2.69614	1
TR105359_c0_g1
TR105365_c0_g1														1		3.19348	1
TR10538_c0_g2		1		2.48248	0.94195								-0.417659	1		-0.355323	1		-1.82822	1		-1.40029	1
TR105382_c0_g1
TR105388_c0_g1		1		-3.42683	0.696745			1		-3.43634	0.624089									1		2.54868	1
TR10541_c0_g1													1.05587	1		0.886786	1
TR10541_c0_g2		1		2.45802	0.94195
TR105421_c0_g1	-0.415491	1		-0.413664	0.772199		-0.285412	1		-0.298637	0.885662		0.0823371	1		0.104867	1		0.105869	1		0.1221	1
TR105422_c0_g1
TR105441_c0_g1
TR105461_c0_g1
TR105463_c0_g1		1		2.50475	0.934098
TR105467_c0_g1
TR10548_c0_g1	0.462576	1		0.324321	1		-0.88129	1		-0.830545	1		0.0559132	1		0.121502	1		-0.640876	1		-0.551574	1
TR105493_c0_g1																			-0.026959	1		-0.0250424	1
TR105498_c0_g1
TR105514_c0_g1								1		2.51117	0.929392		0.328186	1		0.176381	1
TR105521_c0_g1
TR10554_c0_g2	0.31422	1		0.420813	1		1.59274	1		1.56168	0.885662		3.10703	1		2.73796	0.448313		3.21718	1		2.86984	0.265042
TR105551_c0_g1													-0.754497	1		-0.64253	1			1		-2.67706	1
TR105576_c0_g1								1		2.49484	0.885662			1		3.25668	1
TR105588_c0_g1
TR105591_c0_g1		1		3.87973	0.593664
TR105598_c0_g2
TR105630_c0_g1													-0.880738	1		-0.659771	1		-1.15765	1		-0.829041	1
TR105634_c0_g1													0.0410621	1		0.0858955	1
TR10564_c0_g1		1		-2.80016	0.94195			1		-2.7965	0.929392
TR105665_c0_g1		1		3.34639	0.934098
TR105668_c0_g1
TR105679_c0_g1	0.703879	1		0.480423	1
TR1057_c0_g1	-1.20513	0.474036		-1.17777	0.452		-1.38278	0.266784		-1.37071	0.29598		0.926286	0.913777		0.957376	0.676534		0.57543	1		0.602974	1
TR1057_c0_g2	-0.854954	1		-0.844452	0.94195		0.00911507	1		-0.0051334	1			1		-3.66713	0.947394			1		-3.76933	0.922315
TR105701_c0_g1
TR105705_c0_g1													-0.944133	1		-0.716405	1			1		-2.74715	1
TR105714_c0_g1		1		3.06587	0.934098
TR105732_c0_g1		1		3.36901	0.713749									1		3.61836	0.774305
TR105734_c0_g1	-0.365909	1		-0.301319	1
TR105740_c0_g1
TR105747_c0_g1	-0.365909	1		-0.344634	1			1		-2.8092	0.929392		-1.95894	1		-1.5828	1			1		-3.58461	0.969487
TR105756_c0_g1	0.37489	1		0.427161	1
TR105807_c0_g1								1		3.34991	0.760813		0.169393	1		0.154008	1		-0.329829	1		-0.381012	1
TR105810_c0_g1		1		2.45807	0.94195									1		3.62163	0.682768
TR105817_c0_g1	0.539315	1		0.606235	0.95819		-0.565112	1		-0.445959	1
TR105823_c0_g1	-1.33485	1		-1.1028	1		-1.29276	1		-1.10369	1
TR105835_c0_g1														1		-2.59077	1			1		-2.67726	1
TR105838_c0_g1
TR10584_c0_g1	-1.30404	0.253849		-1.31346	0.0675385		0.0831658	1		0.0551988	1		-1.06451	0.332057		-1.04107	0.144102		-0.742564	0.932002		-0.747412	0.374203
TR10584_c0_g2	-0.692396	0.844628		-0.693021	0.421939		-0.0906934	1		-0.103791	1		-0.472323	1		-0.459652	0.850182		-0.668519	1		-0.690262	0.624563
TR105845_c0_g1		1		2.48254	0.94195
TR105852_c0_g1																			0.675752	1		0.633697	1
TR105858_c0_g1
TR10588_c0_g1		1		3.02398	0.829919			1		3.65645	0.504993		2.59525	1		2.10569	0.87702		2.06739	1		1.63473	1
TR105891_c0_g2		1		-2.83349	0.934098			1		-2.84274	0.885662			1		-3.0911	0.947394		-1.47442	1		-1.30219	1
TR105905_c0_g1		1		3.63955	0.829919
TR105933_c0_g1
TR105942_c0_g1	2.25257	1		2.1587	0.707278		1.6173	1		1.59165	0.865351		0.407264	1		0.433374	1		-0.107645	1		-0.0609276	1
TR105944_c0_g1	-0.852116	1		-0.82144	1			1		-3.30345	0.873899
TR105945_c0_g1
TR105958_c0_g1		1		-3.52126	0.834904			1		-3.55068	0.760813		0.139641	1		0.113628	1
TR10596_c0_g1														1		-2.67465	1			1		-2.74536	1
TR105963_c0_g1		1		2.95118	0.934098
TR105972_c0_g1								1		2.50732	0.929392		2.00742	1		1.77877	1		0.675752	1		0.633646	1
TR105973_c0_g1		1		-2.87374	0.934098			1		-2.87654	0.885662
TR105978_c0_g1		1		-3.31684	0.934098			1		-3.31798	0.873899			1		-3.42685	0.828546			1		-3.52155	0.879557
TR10598_c0_g1	-1.03262	1		-0.965322	0.934098			0.382246		-4.85844	0.0874783		1.48143	1		1.31787	1			1		-2.67754	1
TR10598_c0_g2	-0.198942	1		-0.208248	1		-1.15336	1		-1.13395	0.748563		-3.19089	1		-2.80465	0.567376		-1.4172	1		-1.31649	1
TR106022_c0_g1		1		2.51002	0.934098			1		3.66993	0.748563		2.15354	1		1.8135	1		0.913033	1		0.749136	1
TR106029_c0_g1		1		2.50951	0.934098			1		2.98745	0.748563			1		3.23415	0.947394
TR106034_c0_g1		1		2.48219	0.94195			1		2.47331	0.931059
TR106044_c0_g1
TR10605_c0_g1	-0.184284	1		-0.226017	1		-0.565749	1		-0.59861	0.885662		-1.14093	1		-1.08378	0.423567		-1.07269	1		-1.06389	0.80951
TR106064_c0_g1		1		3.37477	0.671248
TR106077_c0_g1	-0.365909	1		-0.344626	1			1		-2.80916	0.929392
TR10608_c0_g1	-0.347455	1		-0.378684	1			0.773815		-4.25164	0.357349		2.30952	1		2.12584	0.524559		0.626634	1		0.4897	1
TR106089_c0_g1		1		2.48256	0.94195									1		3.61026	0.774305			1		2.72484	1
TR106096_c0_g1		1		2.50494	0.934098								1.61591	1		1.46726	0.903587		1.05214	1		0.896569	1
TR106105_c0_g1	0.882747	1		0.932881	0.94195		0.275761	1		0.406434	1		-0.419132	1		-0.360635	1		-1.52783	1		-1.30751	1
TR106115_c0_g1		1		-3.33681	0.828569			1		-3.3404	0.748563			1		-2.51104	1			1		-2.60156	1
TR106133_c0_g1		1		2.50489	0.934098
TR106134_c0_g1		1		-2.80523	0.94195			1		-2.80992	0.929392
TR106158_c0_g1		1		2.48233	0.94195
TR106166_c0_g1		1		2.993	0.828569
TR10617_c0_g1	-0.337893	1		-0.364771	1		0.104713	1		0.0100736	1		-1.79932	1		-1.52678	1		-0.401373	1		-0.389976	1
TR10617_c0_g2	0.806642	1		0.803543	0.559028		-0.0952461	1		-0.094365	1		-0.0351695	1		-0.034768	1		-0.692425	1		-0.706879	0.822896
TR106170_c0_g1	2.50096	1		2.06726	0.616429		2.30701	1		1.86681	0.748563		-0.318517	1		-0.308038	1		1.36632	1		1.144	1
TR106178_c0_g1														1		2.7447	1
TR106181_c0_g1		1		-2.80019	0.94195			1		-2.79793	0.929392
TR106184_c0_g1
TR106193_c0_g1
TR106200_c0_g1		1		2.56203	0.94195
TR106203_c0_g1		1		-2.87375	0.934098		-1.46566	1		-1.14223	1		-1.52174	1		-1.16786	1		-1.58546	1		-1.3289	1
TR106215_c0_g1		1		-2.80635	0.94195			1		-2.80979	0.929392
TR106221_c0_g1		1		3.06544	0.934098
TR106230_c0_g1														1		2.74494	1
TR106249_c0_g1	-2.96622	1		-2.56041	0.617941			0.747896		-4.32131	0.28815								0.230654	1		0.0329662	1
TR106265_c0_g1	1.0603	1		1.03028	0.934098		1.29706	1		1.23954	0.929392								1.14821	1		0.821545	1
TR106266_c0_g1		1		-2.80684	0.94195			1		-2.80945	0.929392
TR106268_c0_g1		1		3.06589	0.934098															1		2.63536	1
TR106273_c0_g1	-0.62511	1		-0.349774	1		1.59274	1		1.56169	0.885662			1		3.23417	0.947394
TR106278_c0_g1								1		2.99446	0.684036
TR10628_c0_g1	0.283482	1		0.237884	1		-0.759905	1		-0.795193	0.748563		0.243841	1		0.248231	1		-1.35161	1		-1.28826	0.879557
TR106301_c0_g1													0.300523	1		0.168306	1
TR106336_c0_g1	-2.81536	0.678209		-2.61924	0.326769			0.259941		-5.12038	0.059795			1		-2.51104	1			1		-2.60262	1
TR10635_c0_g1	1.84187	1		1.59958	0.604867		1.31424	1		1.07808	0.929392		0.0998363	1		0.144664	1		-0.303717	1		-0.238564	1
TR10636_c0_g1	-0.205407	1		-0.183852	1		-1.00572	1		-0.944617	0.873899		-2.98046	1		-2.63265	0.275718		-2.38527	1		-2.03237	0.604174
TR106362_c0_g1
TR106372_c0_g1		1		-2.80622	0.94195			1		-2.80993	0.929392
TR106388_c0_g1														1		3.25668	1
TR106394_c0_g1	-0.317033	1		-0.286718	1
TR106413_c0_g1	-0.279234	1		-0.324896	1		-0.304591	1		-0.340501	1		-1.6029	1		-1.47194	0.92195		-1.87865	1		-1.6731	0.968258
TR106431_c0_g1
TR106436_c0_g1														1		2.73227	1
TR106451_c0_g1														1		-3.11615	0.947394			1		-3.20359	0.972253
TR106478_c0_g1	-2.06889	1		-1.654	0.94195			1		-3.38185	0.748563
TR106483_c0_g1	0.111856	1		0.224642	1		0.0323346	1		0.185984	1		2.37549	1		2.10006	0.915398		2.35144	1		2.14179	0.834498
TR10649_c0_g3		1		3.67878	0.678156									1		2.74139	1
TR106491_c0_g1														1		-3.13663	0.947394			1		-3.22257	0.969487
TR106504_c0_g1	-1.62511	1		-1.20396	0.97791			1		-3.01432	0.885662
TR106517_c0_g1	1.99227	1		1.63378	0.934098		-0.313405	1		-0.286029	1		0.300523	1		0.168075	1
TR106534_c0_g1
TR106551_c0_g1		1		2.45778	0.94195
TR106555_c0_g2		1		3.88303	0.733387			1		3.37252	0.592804		2.43554	1		2.26605	0.547191			1		-2.69869	1
TR106557_c0_g1		1		2.45812	0.94195
TR10656_c0_g2	2.83419	0.317314		2.62699	0.0649541		2.72442	0.400811		2.51919	0.0692959		-0.161201	1		-0.12459	1		0.54794	1		0.553245	0.994251
TR106577_c0_g1								1		2.98658	0.748563		0.0559014	1		0.132303	1		0.102169	1		0.190576	1
TR10658_c0_g1	-1.11608	1		-1.12653	0.711683		-1.09091	1		-1.10674	0.576994		-0.22496	1		-0.210455	1		-0.101148	1		-0.130466	1
TR10658_c0_g2	-0.827298	1		-0.786139	0.934098		-1.43819	1		-1.3416	0.63612		1.63955	1		1.60564	0.799779		0.545425	1		0.568949	1
TR106580_c0_g1		1		3.40427	0.716839									1		2.72951	1			1		2.6744	1
TR106581_c0_g1													-0.91647	1		-0.7016	1		-0.324248	1		-0.176809	1
TR106591_c0_g1	-0.330488	1		-0.298892	1
TR106593_c0_g1													-2.56155	1		-2.09672	0.73678			1		-4.12144	0.427167
TR106597_c0_g1													0.0558673	1		0.0868704	1
TR10661_c0_g2	-0.924635	0.496604		-0.921505	0.208739		-0.592611	0.956063		-0.601838	0.494629		-0.270877	1		-0.246714	1		-0.370761	1		-0.353166	1
TR106624_c0_g1		1		2.97812	0.934098
TR106628_c0_g1
TR106676_c0_g1													1.02179	1		0.900832	1
TR106695_c0_g1	0.682967	1		0.47667	1
TR106702_c0_g1	0.7393	1		0.481485	1
TR106727_c0_g1														1		-2.596	1			1		-2.68059	1
TR10673_c0_g1	-0.918092	1		-0.851921	0.934098			0.603565		-4.52411	0.237692		-0.033603	1		-0.00851771	1		-0.973528	1		-0.855961	1
TR10674_c0_g2	-0.241904	1		-0.264263	1			1		-2.81039	0.929392
TR10674_c0_g3	2.30355	1		1.87258	0.77311		2.32522	1		1.88341	0.754506			1		2.77037	1			0.982321		4.41491	0.359653
TR106761_c0_g1
TR106769_c0_g1														1		2.68782	1
TR10677_c0_g1	-1.2419	1		-1.04491	1			1		-2.80908	0.929392
TR106772_c0_g1	-0.330488	1		-0.298889	1
TR106797_c0_g1		1		2.51036	0.934098
TR106797_c0_g2
TR106800_c0_g1														1		3.64652	0.828546
TR106808_c0_g1								1		2.4959	0.885662		-1.50171	1		-1.19332	1		-1.58543	1		-1.33988	1
TR106808_c0_g2
TR106810_c0_g1
TR10682_c0_g1	0.844832	1		0.892141	0.94195		2.11625	1		2.04657	0.57227		-1.85319	1		-1.66848	0.678158		-0.951069	1		-0.957101	1
TR10682_c0_g2	1.03232	1		0.832166	0.969654		-1.34221	1		-1.11131	1		-0.624002	1		-0.527594	1		-0.0516231	1		-0.0410578	1
TR106829_c0_g1														1		-2.60911	1			1		-2.69617	1
TR106835_c0_g1														1		2.7449	1
TR106841_c0_g1	-0.330488	1		-0.298925	1								0.328186	1		0.176237	1
TR106842_c0_g1	-0.241904	1		-0.264205	1		-0.277487	1		-0.306205	1
TR106846_c0_g1														1		2.74471	1
TR10685_c0_g1	-1.55674	1		-1.14579	1		0.443615	1		0.473908	1		1.93332	1		1.77237	0.991001		2.79211	0.793401		2.63696	0.151086
TR10688_c0_g2	1.92213	0.881473		1.95324	0.271657		1.42825	1		1.45448	0.685916		0.139176	1		0.144046	1		1.15925	1		1.08606	1
TR10692_c0_g1	2.10755	0.00844617		2.06425	0.000261901		1.55241	0.215876		1.50784	0.0480602		-0.515445	1		-0.507126	0.877864		0.508827	1		0.492881	0.769942
TR10692_c0_g3	0.919865	0.712668		0.940912	0.31241		0.760052	0.91002		0.770847	0.478486		-0.336123	1		-0.307235	1		-0.158757	1		-0.160491	1
TR106929_c0_g1														1		2.68786	1
TR106932_c0_g1		1		2.56235	0.94195
TR10695_c0_g1	-0.316499	1		-0.277186	0.94195		-0.368723	1		-0.354638	0.885662		1.38004	1		1.35809	0.45206		1.25973	1		1.22089	0.501868
TR106967_c0_g1								1		2.51116	0.929392
TR106968_c0_g1														1		-3.09119	0.947394			1		-3.18194	0.969487
TR106976_c0_g1		1		3.65911	0.716839			1		3.38079	0.760813
TR106989_c0_g1
TR10699_c0_g2		1		3.91584	0.419781									1		3.26208	0.947394			1		3.75699	0.751642
TR107005_c0_g1		1		2.48257	0.94195
TR107013_c0_g1		1		2.49102	0.934098
TR107015_c0_g1	0.320674	1		0.426699	1
TR10705_c0_g1
TR10705_c0_g2		1		2.56197	0.94195
TR10705_c1_g1		1		2.48245	0.94195									1		3.6015	0.825736
TR107055_c0_g1														1		-3.50434	0.85176			1		-3.59139	0.879557
TR10706_c0_g2													-0.0427113	1		0.0581694	1		1.73254	1		1.57059	1
TR10706_c0_g3													0.418649	1		0.430353	1		1.55201	1		1.47975	0.796426
TR107088_c0_g1		1		-2.99119	0.934098			1		-3.01196	0.885662
TR107094_c0_g1
TR107104_c0_g1													-0.375844	1		-0.336118	1		-0.67437	1		-0.654204	1
TR10712_c0_g1	-3.99395	1.8084e-10		-3.94934	4.70954e-14		-2.27544	8.0241e-05		-2.26205	3.35348e-05		-3.85935	1.82966e-07		-3.80869	3.54146e-16		-2.35999	0.00113412		-2.355	3.87984e-06
TR107142_c0_g1
TR107162_c0_g1
TR107175_c0_g1														1		-3.08196	0.947394		-1.52783	1		-1.30756	1
TR10718_c0_g1														1		-2.60822	1		-1.28432	1		-0.849866	1
TR10718_c0_g2		1		-3.33683	0.828569			1		-3.34045	0.748563
TR10719_c0_g2
TR107192_c0_g1													-0.0427113	1		0.0382594	1			1		-2.7469	1
TR107200_c0_g1		1		3.0655	0.934098
TR107203_c0_g1		1		-2.99219	0.934098			1		-3.01433	0.885662		-0.0427113	1		0.0587371	1
TR107206_c0_g1														1		-2.67446	1			1		-2.74533	1
TR10722_c0_g1	1.98963	1		1.62279	0.934098		0.722513	1		0.492542	1		-0.5439	1		-0.423745	1		-1.82822	1		-1.40019	1
TR107249_c1_g1	0.732846	1		0.476589	1									1		2.77018	1
TR107253_c0_g1	0.257629	1		0.402373	1		-0.663808	1		-0.382403	1
TR107280_c0_g1	1.96142	1		1.60621	0.934098		0.662082	1		0.460476	1		-0.925563	1		-0.668369	1		-0.986336	1		-0.815565	1
TR107288_c0_g1	-1.91545	1		-1.60334	0.974921		0.486809	1		0.339096	1		-0.832697	1		-0.656697	1		0.556555	1		0.484417	1
TR107312_c0_g1							0.336192	1		0.372856	1
TR107315_c0_g1		1		-2.87472	0.934098		-1.56891	1		-1.15356	1
TR107337_c0_g1	0.320674	1		0.426699	1		-0.699726	1		-0.38355	1			1		-2.60895	1		-0.28432	1		-0.107781	1
TR10738_c0_g1		1		3.89828	0.536892
TR10738_c0_g2
TR107396_c0_g1
TR107398_c0_g1		1		-3.52132	0.834904			1		-3.55068	0.760813
TR107406_c0_g1														1		-2.59068	1			1		-2.67743	1
TR107409_c0_g1														1		2.7703	1
TR107415_c0_g1														1		-2.6743	1			1		-2.74623	1
TR107424_c0_g1
TR10744_c0_g2	1.26793	1		0.970224	0.97791								2.25928	1		1.8058	1
TR107442_c0_g1		1		-2.80624	0.94195			1		-2.81011	0.929392			1		2.74469	1
TR107458_c0_g1		1		-2.8053	0.94195			1		-2.8091	0.929392			1		-2.51104	1			1		-2.60236	1
TR10747_c0_g1
TR10747_c0_g2	-0.735659	1		-0.397336	1								-0.101221	1		-0.0830949	1		-0.945967	1		-0.902197	1
TR10748_c0_g1	-1.09838	1		-1.02784	0.94195		-0.31831	1		-0.354885	1		-2.09241	1		-1.80918	0.947394		0.249329	1		0.212385	1
TR107483_c0_g1		1		-2.80531	0.94195			1		-2.80978	0.929392
TR107563_c0_g1		1		3.43797	0.835762
TR10757_c0_g1													0.0410621	1		0.0854707	1
TR10757_c0_g2
TR107591_c0_g1	0.15799	1		0.0511502	1			1		-3.34045	0.748563		1.6182	1		1.42323	1
TR107595_c0_g1	-1.7712	1		-1.55815	0.829919			0.898074		-4.06708	0.236646		-1.50143	1		-1.2171	1			1		-3.26316	1
TR107596_c0_g1		1		-2.83564	0.934098			1		-2.84185	0.885662			1		-2.59225	1			1		-2.67822	1
TR10760_c0_g1	1.02505	1		0.821773	0.974921		-0.296327	1		-0.329241	1			1		3.6188	0.82618			1		4.3148	0.722636
TR107606_c0_g1	0.307141	1		0.196793	1		-1.27749	1		-1.07568	1
TR107630_c0_g1
TR107645_c0_g1	1.21905	1		0.944611	0.97791		2.03018	1		1.63457	0.885662			1		-3.55908	0.947394		-2.1094	1		-1.76277	1
TR107657_c0_g1
TR107664_c0_g1	-1.08348	1		-0.888699	1		-0.44597	1		-0.389651	1		-0.671814	1		-0.563704	1		-1.06664	1		-0.811781	1
TR107667_c0_g1							0.703673	1		0.463371	1			1		-2.59609	1			1		-2.68058	1
TR107681_c0_g1														1		2.77044	1
TR10769_c0_g1	-0.99311	0.795766		-0.951132	0.247415		-0.413145	1		-0.398814	0.864875
TR10769_c0_g2	-0.463768	1		-0.458385	0.828569		0.882689	0.467621		0.87515	0.241574		-0.65855	0.942414		-0.63829	0.571188		-0.404275	1		-0.402346	0.969487
TR10771_c0_g1
TR107739_c0_g1														1		-2.60904	1			1		-2.69615	1
TR10775_c1_g1
TR107752_c0_g1														1		-2.60949	1		-1.28432	1		-0.849894	1
TR107765_c0_g1		1		2.51013	0.934098
TR107772_c0_g1
TR10779_c0_g1							-0.321263	1		-0.295801	1								3.0633	1		2.74658	0.42604
TR10779_c0_g2
TR107802_c0_g1								1		3.38079	0.760813
TR107807_c0_g1
TR10782_c0_g2
TR10783_c0_g1	1.34256	1		0.995987	0.94195		-0.235896	1		-0.279538	1
TR10783_c0_g2													-0.0427113	1		0.0382412	1			1		-2.74641	1
TR107834_c0_g1	3.39409	0.767747		2.94051	0.195145		3.15698	0.89569		2.69707	0.197123		-0.454621	1		-0.395678	1		-1.08271	1		-0.964859	1
TR107854_c0_g1														1		2.68793	1
TR107866_c0_g1	-1.73566	1		-1.24764	0.97791			1		-3.01413	0.885662
TR107869_c0_g1														1		2.68801	1
TR107891_c0_g1	-1.34831	1		-1.10873	1		-1.25684	1		-1.10292	1
TR10790_c0_g1							0.728185	1		0.496997	1			1		2.68788	1
TR107911_c0_g1		1		3.63955	0.829919
TR107913_c0_g1		1		3.00392	0.828569
TR107921_c0_g1	1.30573	1		0.97713	0.94195		0.703673	1		0.46316	1
TR107921_c0_g2														1		2.72885	1			1		2.63534	1
TR107955_c0_g1														1		-2.51104	1			1		-2.60243	1
TR107958_c0_g1		1		3.06544	0.934098
TR107959_c0_g1	-0.352454	1		-0.289153	1
TR107973_c0_g1		1		2.45783	0.94195			1		3.33456	0.885662			1		2.72893	1
TR10798_c0_g1													-1.35704	1		-1.20501	1		-0.640961	1		-0.532742	1
TR10798_c0_g3		1		2.45776	0.94195			1		2.50734	0.929392
TR10799_c0_g1		1		2.45807	0.94195
TR107994_c0_g1	-1.54148	1		-1.1446	1		-0.52609	1		-0.377297	1			1		-4.00116	0.527689			1		-4.09636	0.587073
TR108038_c0_g1		1		2.48916	0.934098								0.0410621	1		0.0862931	1		-0.243256	1		-0.0852036	1
TR108042_c0_g1		1		3.35365	0.829919			1		2.50127	0.885662		0.0979697	1		0.132149	1		0.255696	1		0.307237	1
TR108061_c0_g1																			-0.0666353	1		-0.0408226	1
TR108085_c0_g1								1		3.00325	0.748563		-0.754497	1		-0.642521	1			1		-2.67705	1
TR108088_c0_g1		0.982951		-4.00244	0.56157			0.925631		-4.00246	0.504993			1		-3.00311	1			1		-3.10387	1
TR108108_c0_g1		1		3.38367	0.671248
TR108114_c0_g1		1		3.00391	0.828569
TR108118_c0_g1								1		2.51114	0.929392
TR108141_c0_g1														1		-2.59103	1			1		-2.67717	1
TR108158_c0_g1	0.820491	1		0.79759	0.949097		-0.551026	1		-0.399312	1		2.3506	1		2.0971	0.878291		2.2294	1		1.94681	0.994744
TR108179_c0_g1
TR108196_c0_g1	-2.33943	1		-1.98682	0.934098		-1.26425	1		-1.21455	0.977896
TR108279_c0_g1		1		-2.87471	0.934098			1		-2.87934	0.885662
TR108289_c0_g1		1		2.45773	0.94195
TR108295_c0_g1
TR108307_c0_g1		0.93011		4.29147	0.170612			0.311116		5.16565	0.0210164		-1.12222	1		-1.00569	1		0.741968	1		0.627457	1
TR108314_c0_g1		1		3.61139	0.829919
TR10835_c0_g1													0.439267	1		0.459273	0.772674		0.333416	1		0.345075	0.969487
TR108355_c0_g1		1		2.95122	0.934098
TR10836_c0_g2	0.239653	1		0.236293	1		-0.237384	1		-0.232634	1		0.141933	1		0.156004	1		-0.364455	1		-0.354818	1
TR108367_c0_g1	1.30714	1		0.994332	0.94195									1		2.68789	1
TR10837_c0_g1
TR108393_c0_g1		1		2.56205	0.94195
TR1084_c0_g1	-1.81903	0.311198		-1.82759	0.00224455		0.162942	1		0.145958	0.977266		-1.72761	0.0786621		-1.70628	0.000413892		-1.08054	0.661443		-1.08094	0.12051
TR108406_c0_g1
TR108433_c0_g1		1		3.31887	0.934098
TR10844_c0_g1	-1.1973	1		-1.18517	0.656591		-0.0266912	1		-0.0357007	1		0.544458	1		0.578404	1		0.504793	1		0.511289	1
TR10844_c0_g2	0.277304	1		0.303327	0.83002		0.775552	0.182016		0.78189	0.157435		0.249464	1		0.269244	1		0.0273809	1		0.0327676	1
TR10845_c0_g1	-0.93878	1		-0.760268	0.94195		-1.97674	1		-1.66496	0.885662		-1.60029	1		-1.20773	1		-0.0548975	1		-0.0396748	1
TR108462_c0_g1
TR108468_c0_g1		1		2.48271	0.94195
TR108469_c0_g1		1		-2.80012	0.94195			1		-2.79664	0.929392		-1.81917	1		-1.62098	0.995293			1		-4.42919	0.479132
TR108492_c0_g1		1		2.48262	0.94195
TR1085_c0_g1							0.680461	1		0.461212	1
TR108529_c0_g1														1		2.68781	1
TR108532_c0_g1
TR108556_c0_g1	-2.42442	0.75559		-2.26032	0.18363		-0.809713	1		-0.804349	0.885662		0.411167	1		0.437644	1		-1.1729	1		-0.948249	1
TR108589_c0_g2
TR10860_c0_g1	1.00358	1		1.0792	0.828569		1.8169	0.446901		1.88119	0.165293		-1.4317	0.671607		-1.37775	0.165715		-0.459333	1		-0.443094	1
TR10863_c0_g1	0.334632	1		0.262533	1		-4.04927	0.8359		-3.66117	0.176443		-0.0542364	1		-0.0127898	1		-1.60417	1		-1.51368	0.896051
TR10863_c0_g2	3.14047	0.00500022		3.03897	1.47558e-05		-0.345477	1		-0.387827	1		1.8256	0.335535		1.8009	0.0285639		-0.286385	1		-0.307768	1
TR108647_c0_g1														1		-2.59575	1			1		-2.68043	1
TR108655_c0_g1		1		-2.83463	0.934098			1		-2.84136	0.885662
TR108668_c0_g1	-1.74911	1		-1.26077	0.97791			1		-3.01373	0.885662
TR10867_c0_g1
TR10867_c0_g2
TR108675_c0_g1		1		-2.80004	0.94195			1		-2.79813	0.929392			1		-2.61745	1			1		-2.69871	1
TR108694_c0_g1		1		-2.87373	0.934098			1		-2.87638	0.885662
TR108696_c0_g1
TR108725_c0_g1	-0.206484	1		-0.245878	1
TR108743_c0_g1													0.124809	1		0.131498	1			1		-2.69568	1
TR10877_c0_g1		1		2.48271	0.94195			1		2.98656	0.748563		0.0651472	1		0.105995	1		-0.797791	1		-0.617001	1
TR10877_c0_g2	-1.99763	1		-1.79333	0.752689		0.0426428	1		-0.00454237	1		-1.4244	1		-1.16832	1		-0.0966564	1		-0.052904	1
TR108777_c0_g1
TR108778_c0_g1
TR108832_c0_g1	-0.206484	1		-0.245817	1
TR108865_c0_g1		1		2.45782	0.94195
TR108883_c0_g1
TR10889_c0_g1	-0.317033	1		-0.286653	1		-0.271815	1		-0.281955	1			1		-3.47848	0.685806			1		-3.56945	0.744308
TR108912_c0_g1							0.29414	1		0.407519	1			1		-2.59588	1			1		-2.68045	1
TR108937_c0_g1														1		-2.59167	1			1		-2.67727	1
TR108951_c0_g1													1.0487	1		1.00513	1		0.37587	1		0.441455	1
TR108978_c0_g1	3.2708	0.869531		2.80081	0.236445		1.72205	1		1.32972	0.931334		-0.0793464	1		-0.0836944	1		-1.05439	1		-0.999654	0.980918
TR109046_c0_g1
TR109082_c0_g1														1		2.77042	1
TR109099_c0_g1														1		2.68789	1
TR109132_c0_g1		1		-3.69356	0.827078			1		-3.69356	0.748563
TR109147_c0_g1													-1.39206	1		-1.26135	1			1		-4.11075	0.664783
TR10915_c0_g1								0.200767		5.69471	0.0210283		3.28887	0.423142		2.94636	0.0496487		2.91548	1		2.6227	0.444177
TR10915_c0_g2	1.73285	1		1.34602	0.934098		1.72818	1		1.36451	0.929392								1.05403	1		0.812732	1
TR10923_c0_g1	4.08334	0.255114		3.60981	0.0105051		5.0728	0.00855682		4.57974	7.22813e-05		0.381093	1		0.418609	1		0.573822	1		0.587668	0.969487
TR109230_c0_g1		0.627317		-4.51319	0.149336			0.608049		-4.51697	0.130711			1		-4.22482	0.211462			1		-4.32019	0.256859
TR109243_c0_g1		0.282962		-5.02244	0.0336983			0.285528		-5.0288	0.0303102			1		-2.61745	1			1		-2.69907	1
TR109250_c0_g1
TR109265_c0_g1		1		2.48234	0.94195
TR109266_c0_g1
TR109266_c0_g2
TR109269_c0_g1		1		2.95153	0.934098
TR109280_c0_g1	0.320674	1		0.426694	1
TR109283_c0_g1		1		-3.33683	0.828569			1		-3.34	0.748563
TR10929_c0_g1	-2.11356	0.969894		-1.99251	0.380258		-1.11315	1		-1.09621	0.748843		-2.48782	1		-2.11244	0.828546		0.420379	1		0.481904	1
TR10932_c0_g1		1		-3.3368	0.828569			1		-3.34003	0.748563			1		-3.12473	0.947394			1		-3.21162	0.969487
TR10933_c0_g1		0.871296		5.45982	0.0791047
TR10935_c0_g1
TR109400_c0_g1
TR109445_c0_g1	1.26793	1		0.97021	0.97791
TR10945_c0_g1		1		3.34642	0.934098
TR10945_c0_g2		1		-2.80553	0.94195			1		-2.80977	0.929392
TR109451_c0_g1
TR10948_c0_g1		0.0868465		5.70517	0.00146286			1		3.89675	0.459606		1.82699	0.725347		1.76759	0.12401		0.691329	1		0.691575	1
TR10948_c0_g2	1.21905	1		0.944619	0.97791		-0.313405	1		-0.28525	1		-1.04271	1		-0.74964	1			1		-2.74627	1
TR109488_c0_g1													0.0558673	1		0.0862883	1
TR109506_c0_g1													0.0835299	1		0.0994939	1		-0.026959	1		-0.0250154	1
TR109510_c0_g1		1		2.48241	0.94195									1		2.68791	1
TR109522_c0_g1
TR109559_c0_g1														1		3.23417	0.947394			1		2.7249	1
TR109570_c0_g1													-0.875191	1		-0.67076	1			1		-2.69559	1
TR109576_c0_g1
TR109605_c0_g1		1		4.07844	0.429315			1		2.98658	0.748563			1		3.19353	1			1		2.54738	1
TR109664_c0_g1													0.328186	1		0.175543	1
TR109667_c0_g1		1		-2.83433	0.934098		-1.34221	1		-1.1113	1		-0.420113	1		-0.417918	1		0.226406	1		0.198998	1
TR109669_c0_g1		1		2.975	0.828569
TR109679_c0_g1		1		2.97813	0.934098
TR109685_c0_g1	-2.0055	0.358888		-1.98156	0.09128		-0.28114	1		-0.318772	0.931334		-1.03823	1		-1.00764	0.698401		-1.83736	0.910871		-1.72065	0.293296
TR10971_c0_g1	-0.317033	1		-0.286694	1		-0.235896	1		-0.279307	1		0.0558673	1		0.0862613	1		0.973041	1		0.784901	1
TR10971_c0_g2	1.69743	1		1.34475	0.934098									1		-3.42687	0.828546			1		-3.52152	0.879557
TR10971_c0_g3	0.250886	1		0.340115	1															1		3.7877	0.689475
TR109725_c0_g1														1		-2.5958	1			1		-2.68047	1
TR109743_c0_g1	1.64755	1		1.33418	0.97791
TR109753_c0_g1		1		-2.80527	0.94195			1		-2.80974	0.929392			1		2.74469	1
TR109762_c0_g1														1		-2.59575	1			1		-2.68043	1
TR109818_c0_g1		1		-2.99142	0.934098			1		-3.01207	0.885662
TR109828_c0_g1														1		-2.59587	1			1		-2.68045	1
TR109869_c0_g1
TR109880_c0_g1
TR109882_c0_g1													0.201945	1		0.133454	1		-0.0666353	1		-0.0409332	1
TR109888_c0_g1	-0.241904	1		-0.264126	1			1		-2.80977	0.929392
TR109891_c0_g1
TR10993_c0_g1		1		2.48265	0.94195
TR10993_c0_g2	-2.0796	1		-1.64532	0.94195		1.13254	1		1.06596	0.885662		0.462337	1		0.448494	1		-2.04909	1		-1.71957	1
TR109963_c0_g1	-0.735659	1		-0.396734	1
TR109973_c0_g1
TR11001_c0_g2
TR11001_c0_g3
TR11001_c0_g4	-1.20648	1		-1.14544	1		0.288635	1		0.194062	1		-0.281435	1		-0.229197	1		0.509315	1		0.493701	1
TR11004_c1_g1		1		3.3741	0.578928			1		2.49584	0.885662
TR110055_c0_g1
TR110056_c0_g1		1		2.48248	0.94195
TR110074_c0_g1		1		-2.87621	0.934098			1		-2.87961	0.885662
TR110085_c0_g1
TR11009_c0_g1
TR11009_c0_g2		1		3.06578	0.934098			1		2.96702	0.885662
TR11016_c0_g1														1		-3.85798	0.875924			1		-3.94381	0.915443
TR110177_c0_g1		1		-5.06429	0.240681			0.973513		-5.04981	0.221784
TR11027_c0_g1		1		-2.80098	0.94195			1		-2.79796	0.929392
TR110293_c0_g2	-0.36141	1		-0.359909	1			1		-3.31756	0.873899		-0.804746	1		-0.728309	1		-0.09932	1		-0.0523049	1
TR110297_c0_g1		1		2.50507	0.934098
TR110318_c0_g1
TR110339_c0_g1														1		-3.00318	1		-1.43675	1		-1.23535	1
TR110406_c0_g1	-2.98302	1		-2.41765	0.780217		-2.99508	1		-2.4432	0.718228
TR110438_c0_g1	-0.735659	1		-0.396496	1
TR110485_c0_g1														1		3.23417	0.947394
TR110492_c0_g1
TR1105_c0_g1	-3.4276	0.251438		-3.17373	0.0140422			0.0552486		-5.6829	0.00321383		-3.65233	0.647309		-3.15523	0.0799845		-3.93094	0.64715		-3.3324	0.10072
TR11050_c0_g1
TR11050_c0_g2		1		2.97496	0.828569								0.0410621	1		0.085877	1
TR11053_c0_g1	1.69682	1		1.61413	0.934098		-0.749175	1		-0.403858	1
TR110534_c0_g1		1		2.45804	0.94195
TR110554_c0_g1		0.966299		-4.03591	0.460053			0.911142		-4.03599	0.407023
TR110573_c0_g1		1		2.48977	0.934098
TR11058_c0_g2		1		3.90251	0.412041			1		2.96703	0.885662									1		2.63578	1
TR11059_c0_g1	2.54482	1		2.42618	0.72162
TR11063_c0_g1		1		3.70183	0.604867			1		3.65639	0.603358		1.00742	1		0.89689	1		1.93241	1		1.65577	1
TR110653_c0_g1													0.328186	1		0.175631	1
TR110674_c0_g1
TR110687_c0_g1
TR110710_c0_g1
TR11073_c0_g1
TR110744_c0_g1	0.634091	1		0.454236	1
TR110759_c0_g1		1		2.48227	0.94195
TR11082_c0_g1	-0.173279	1		-0.198222	1		-0.016401	1		-0.0381069	1		-0.386012	1		-0.369687	0.839169		-0.810231	0.45804		-0.804809	0.133258
TR110845_c0_g1													0.328186	1		0.178166	1
TR11085_c0_g1		1		3.36901	0.713749									1		-2.60901	1			1		-2.69528	1
TR11086_c0_g1	-0.206484	1		-0.246147	1		2.07892	1		1.64646	0.885662			1		-2.6747	1		0.531043	1		0.478236	1
TR110866_c0_g1		1		2.48243	0.94195														-0.1094	1		-0.0498616	1
TR110877_c0_g1		1		2.56197	0.94195
TR11089_c0_g1	3.46583	0.708181		3.35139	0.1339		2.76409	0.884195		2.67144	0.355956		1.44765	0.833722		1.4265	0.193646		1.26629	1		1.25555	0.445507
TR110896_c0_g1														1		2.74113	1
TR110941_c0_g1								1		2.49587	0.885662
TR110955_c0_g1														1		-2.67383	1			1		-2.74576	1
TR110956_c0_g1		1		2.45794	0.94195
TR11098_c0_g1	0.844832	1		0.892175	0.94195								-0.944133	1		-0.716625	1		-1.1094	1		-0.861962	1
TR110997_c0_g1														1		3.24008	0.947394
TR111064_c0_g1													0.0835299	1		0.0997697	1
TR111073_c0_g1
TR1111_c0_g1		1		3.88303	0.733418
TR111104_c0_g1		1		4.118	0.263842			0.973534		4.10381	0.274292		0.245503	1		0.174397	1		1.39007	1		1.16225	1
TR111117_c0_g1
TR111135_c0_g1		1		2.4898	0.934098
TR11115_c0_g1	0.560464	1		0.599324	0.880781		0.632043	1		0.654102	0.748563		0.700098	1		0.683297	0.848191		1.07168	1		1.02906	0.458047
TR111173_c0_g1
TR111205_c0_g1
TR111210_c0_g1	-0.206484	1		-0.245887	1
TR11124_c0_g1		1		3.38365	0.671248			1		2.50733	0.929392									1		2.63519	1
TR111254_c0_g1														1		-2.61745	1		-1.02841	1		-0.820154	1
TR11127_c0_g1		1		2.56201	0.94195
TR111272_c0_g1
TR111276_c0_g1		1		2.48246	0.94195			1		2.47347	0.930677									1		2.66557	1
TR11128_c0_g1		1		2.48995	0.934098								0.201945	1		0.16665	1			1		-2.60193	1
TR11128_c0_g2	-1.78788	0.93788		-1.71217	0.283465		-2.1084	0.765089		-2.01944	0.175909		0.929728	1		0.833615	1		0.827644	1		0.675293	1
TR111284_c0_g1
TR111298_c0_g1
TR111315_c0_g1		1		2.97811	0.934098									1		-2.61745	1		-1.24326	1		-0.890158	1
TR111318_c0_g1														1		-3.00305	1			1		-3.10395	1
TR111320_c0_g1	-0.206484	1		-0.245865	1
TR111372_c0_g1
TR111393_c0_g1	-0.317033	1		-0.286694	1
TR11140_c0_g1	1.0182	1		0.998341	0.934098		1.13211	1		1.0939	0.761976		-2.76544	0.733283		-2.54116	0.150053		-0.618055	1		-0.603013	1
TR111483_c0_g1
TR111496_c0_g1		1		3.06589	0.934098
TR111501_c0_g1														1		-2.60799	1			1		-2.69535	1
TR111504_c0_g1														1		-3.46805	0.852962			1		-3.56014	0.886989
TR111512_c0_g1
TR111513_c0_g1		0.00265306		6.5384	2.05999e-05			0.143596		6.45136	0.000467349		2.02292	0.58718		1.97107	0.109664		2.25172	1		2.18252	0.45998
TR111513_c0_g2	1.50232	1		1.59306	0.762105		-0.198796	1		-0.0939266	1		-0.446128	1		-0.373036	1		0.224536	1		0.290064	1
TR111514_c0_g1														1		-2.67451	1			1		-2.74652	1
TR111516_c0_g1	-2.09023	1		-1.65597	0.94195			1		-3.38743	0.748563
TR111518_c0_g1														1		-2.51255	1			1		-2.60166	1
TR111519_c0_g1	1.08025	1		1.04561	0.934098		-0.501387	1		-0.373486	1			1		3.61921	0.673199
TR11153_c0_g1		1		2.56223	0.94195								2.23456	1		1.807	1		1.04478	1		0.757432	1
TR111530_c0_g1		1		2.95145	0.934098								1.64083	1		1.39984	1
TR111537_c0_g1		1		3.01784	0.829919			1		2.50734	0.929392		-0.85152	1		-0.741066	1			1		-3.56945	0.744308
TR111542_c0_g1
TR111545_c0_g1														1		-2.59108	1			1		-2.6774	1
TR111547_c0_g1		1		-2.87622	0.934098			1		-2.87944	0.885662
TR111550_c0_g1		1		3.88303	0.73342			1		2.47346	0.930677									1		3.18417	1
TR111551_c0_g1													-0.0427113	1		0.0583957	1
TR111561_c0_g1		1		4.09117	0.632401															1		2.67437	1
TR111564_c0_g1
TR111568_c0_g1														1		-3.00319	1			1		-3.10388	1
TR111568_c0_g2	-0.411641	1		-0.400407	0.94195		-1.53998	0.999972		-1.48294	0.465473		-1.08889	1		-0.998547	1		-1.02193	1		-0.914316	1
TR111572_c0_g1	0.438091	1		0.46021	0.94195		-0.484414	1		-0.435964	1		0.35787	1		0.327292	1		-0.155549	1		-0.1769	1
TR111579_c0_g1	-2.85516	4.31295e-18		-2.8439	1.88352e-17		-3.43115	4.45592e-23		-3.43504	3.573e-26		-1.72417	5.69962e-08		-1.70652	7.04668e-10		-1.94432	1.62768e-08		-1.94367	3.08018e-10
TR111586_c0_g1		1		2.56214	0.94195
TR111590_c0_g1
TR111593_c0_g1		1		4.40416	0.462411
TR111599_c0_g1														1		-2.59218	1			1		-2.67736	1
TR111600_c0_g1													-1.57237	1		-1.19644	1			1		-3.21181	0.969487
TR111632_c0_g1		0.982951		-4.00245	0.56157		-1.04623	1		-1.02419	0.892413		-0.288961	1		-0.288472	1		-2.95235	1		-2.45008	0.767053
TR111633_c0_g1	-0.241904	1		-0.248601	1		-0.313405	1		-0.285887	1
TR111634_c0_g1		1		3.67287	0.671248
TR111636_c0_g1	-2.76644	1		-2.31648	0.627284		-2.76302	1		-2.32079	0.563776
TR111640_c0_g1	0.502061	1		0.525988	0.834904		0.647614	1		0.658217	0.748563		-0.753789	1		-0.732644	0.847362		-1.02958	1		-1.04195	0.652922
TR111644_c0_g1	-0.662072	0.616827		-0.647941	0.227262		-1.03967	0.17946		-1.03861	0.0560102		-0.187018	1		-0.175268	1		-0.221753	1		-0.229315	1
TR111651_c0_g1		1		-3.38066	0.828569			1		-3.38746	0.748563
TR111653_c0_g1		0.625282		-4.51409	0.108549		-2.23741	1		-2.02219	0.505834		-1.82698	1		-1.53231	1		-0.903895	1		-0.879716	1
TR111653_c0_g2
TR11166_c0_g2	1.11086	1		1.11794	0.905224		-0.926475	1		-0.792527	0.999444		1.91357	1		1.77665	0.554148		2.63891	0.63545		2.48154	0.064604
TR111660_c0_g1
TR111661_c0_g1														1		2.74108	1
TR111666_c0_g1		1		4.24325	0.541551
TR111669_c0_g1
TR111674_c0_g1														1		2.73227	1
TR111683_c0_g1		1		2.50504	0.934098			1		3.36455	0.509841		1.06976	1		0.910695	1		-0.026959	1		-0.0251104	1
TR111684_c0_g1		1		3.43799	0.835762
TR111701_c0_g1
TR111705_c0_g1		1		3.90734	0.413233														1.83981	1		1.61411	1
TR11171_c0_g1	0.241154	1		0.144364	1		-1.29276	1		-1.1037	1			1		-3.10006	0.880839		-1.58546	1		-1.3289	1
TR111712_c0_g1		1		3.34638	0.934098
TR111720_c0_g1		1		3.43796	0.835762
TR111721_c0_g1	0.697425	1		0.475239	1		1.25526	1		0.961727	0.931334
TR11173_c0_g1	-2.2786	0.697313		-2.12476	0.123026		-3.21049	0.384069		-2.98805	0.0158862		-0.00143253	1		0.0878995	1		0.476716	1		0.466271	1
TR111731_c0_g1		0.861716		4.57931	0.233167
TR111746_c0_g1	-0.34368	1		-0.353349	1			1		-3.70982	0.618759
TR111749_c0_g1	-0.241904	1		-0.248834	1		-0.277487	1		-0.283688	1		0.0744368	1		0.113789	1			1		-2.68058	1
TR11175_c0_g1		0.520609		-4.84652	0.181664			0.497548		-4.8464	0.162326			1		-4.9475	0.38276		0.0616096	1		0.0900148	1
TR11175_c0_g2	0.429648	1		0.352991	0.94195		0.549256	1		0.468869	0.901232		0.602937	1		0.586177	0.955758		-0.905	1		-0.91431	1
TR111750_c0_g1	-0.86402	1		-0.843799	1			1		-3.33764	0.748563
TR111753_c0_g1		0.512619		-4.66851	0.157513		-3.33782	0.786887		-2.93356	0.335566
TR111773_c0_g1
TR111776_c0_g1	-0.899961	1		-0.914556	0.741189		-0.138647	1		-0.184238	1		-0.886663	1		-0.875072	1		-0.688763	1		-0.628848	1
TR111782_c0_g1		1		-3.74877	0.556327			1		-3.75576	0.492571
TR111783_c0_g1	-0.706584	1		-0.4909	1		0.706146	1		0.840202	0.929392			1		4.1621	0.339142			1		4.29341	0.341237
TR111784_c0_g1
TR111784_c0_g2		0.309656		-5.20758	0.0436047			0.305833		-5.22587	0.0415977		-4.38458	0.0920397		-3.96244	0.00272784			0.0230708		-5.99705	0.000316606
TR111790_c0_g1		1		3.33563	0.834904								-1.25678	1		-1.05857	1			1		-3.10384	1
TR11182_c0_g1														1		-2.67427	1			1		-2.74539	1
TR11182_c0_g2		1		-3.3112	0.934098			1		-3.30363	0.873899		1.13964	1		0.914414	1
TR111824_c0_g1	-2.08342	0.00266681		-2.08965	1.49594e-07		-2.11344	0.00206517		-2.12714	6.44288e-08		-1.26375	0.000254479		-1.24475	0.000465874		-1.10805	0.00303876		-1.10833	0.00497775
TR111826_c0_g1														1		-2.59067	1			1		-2.67739	1
TR11183_c0_g1	0.714134	1		0.766311	0.94195		-0.279364	1		-0.199373	1		0.0864939	1		0.133993	1		-0.124202	1		-0.0595205	1
TR111837_c0_g1														1		2.74107	1
TR111839_c0_g1		1		2.56228	0.94195
TR111842_c0_g1		1		-2.83386	0.934098			1		-2.84275	0.885662			1		-2.59576	1			1		-2.68064	1
TR111848_c0_g1														1		2.74487	1
TR111852_c0_g1	0.7393	1		0.481542	1		1.72818	1		1.36452	0.929392		-2.35456	1		-2.06773	0.709429			1		-4.10154	0.392588
TR111867_c0_g1		1		-2.79999	0.94195		-0.277949	1		-0.328119	1
TR111885_c0_g1	-0.956515	1		-0.856334	0.94195			0.465913		-4.75077	0.17929
TR111886_c0_g1		1		4.24325	0.541551
TR111894_c0_g1														1		-2.67427	1			1		-2.74626	1
TR111895_c0_g1													0.192622	1		0.167011	1		-1.00144	1		-0.900102	1
TR111903_c0_g1		1		3.85438	0.731857
TR111917_c0_g1		1		2.97815	0.934098
TR111921_c0_g1	1.094	1		0.882601	0.94195		1.02065	1		0.821281	0.982402		-0.438136	1		-0.408735	1		-3.57833	0.940484		-3.20052	0.26605
TR111930_c0_g1													3.44912	1		2.92652	0.560348		2.53647	1		2.01773	0.99593
TR111941_c0_g1		1		3.06552	0.934098									1		2.74494	1
TR111946_c0_g2		0.22136		-5.14155	0.0314263		-3.88196	0.448549		-3.4139	0.100794		-0.860824	1		-0.769687	1			1		-4.10871	0.361453
TR111948_c0_g1	-2.15202	1		-1.99602	0.599356		-0.370214	1		-0.396231	1			1		-3.7684	0.472211		-0.07699	1		-0.0477143	1
TR111959_c0_g1							-0.321263	1		-0.296047	1		3.05237	1		2.55856	0.695732		2.19002	1		1.68554	1
TR11196_c0_g1	0.669512	1		0.457169	1
TR111966_c0_g1	0.997264	1		0.957136	0.666551		-0.551059	1		-0.564809	0.935052		1.56892	1		1.54837	0.339875		0.287731	1		0.297969	1
TR111971_c0_g1		0.290641		-5.01102	0.0302141			0.293164		-5.01602	0.026154			1		-3.98947	0.414039			1		-4.08539	0.475266
TR111973_c0_g1														1		-3.00322	1			1		-3.10391	1
TR111974_c0_g1														1		-2.67503	1			1		-2.74561	1
TR111982_c0_g1														1		-3.12267	1			1		-3.20907	1
TR111983_c0_g1		1		-2.801	0.94195		-0.296327	1		-0.329205	1			1		-2.51228	1		0.230654	1		0.0961016	1
TR111987_c0_g1														0.867503		4.38294	0.346889			1		3.82027	0.522315
TR11199_c0_g2		1		2.50942	0.934098									1		3.62163	0.682768			1		4.06833	0.356988
TR111990_c0_g1														1		3.2401	0.947394
TR111991_c0_g1	2.47724	1		2.38486	0.503442		2.61121	0.970093		2.52535	0.305069		0.148602	1		0.145427	1		1.29562	1		1.25096	0.969487
TR112000_c0_g1		1		2.56279	0.94195
TR112004_c0_g1	-2.67438	1		-2.26667	0.934098			1		-3.99001	0.63155		-1.46926	1		-1.15915	1			1		-3.17427	0.969487
TR112007_c0_g1		0.7994		4.48443	0.239378			1		2.98644	0.748563
TR112013_c0_g1	-0.700172	1		-0.665349	0.556327		-0.777098	0.848131		-0.762095	0.355558		0.417019	1		0.452579	1		0.231811	1		0.252735	1
TR112021_c0_g1								1		2.50119	0.885662		-0.880738	1		-0.659768	1			1		-2.67768	1
TR112027_c0_g1		1		5.01464	0.257282
TR112028_c0_g1		1		2.48261	0.94195
TR112031_c0_g1		0.951165		-4.06314	0.267739		-2.83723	1		-2.33721	0.537092		-1.5439	1		-1.21026	1			1		-3.20907	1
TR112034_c0_g2
TR112043_c0_g1	2.26793	1		1.86999	0.934098
TR112046_c0_g1		1		2.56243	0.94195
TR11205_c0_g1	-1.73566	1		-1.24782	0.97791			1		-3.01284	0.885662		0.0558673	1		0.0868388	1
TR11205_c0_g2	0.891511	1		0.844552	0.94195		-1.42546	1		-1.25845	0.885662			1		-3.47035	0.791065		-0.440148	1		-0.410594	1
TR112057_c0_g1		1		2.50509	0.934098
TR112058_c0_g1		1		4.09117	0.632401
TR112059_c0_g1	-1.92653	1		-1.77176	0.884465		0.314909	1		0.206639	1		-0.932065	1		-0.798264	1		-0.64248	1		-0.589742	1
TR112061_c0_g1	0.467707	0.573979		0.481361	0.53322		-0.0812984	1		-0.0884758	1		-0.364967	1		-0.347825	0.947394		-0.773568	1		-0.769062	0.395207
TR112064_c0_g1	-0.359166	1		-0.34185	1			1		-2.80918	0.929392		1.05587	1		0.886915	1
TR112065_c0_g1	-2.21007	1		-1.7415	0.94195			1		-3.5509	0.760813
TR112072_c0_g1														1		2.74494	1
TR112076_c0_g1														1		-3.0714	0.947394			1		-3.16497	0.969487
TR112078_c0_g1	2.75602	0.497025		2.59266	0.101966		-1.5746	1		-1.50267	0.920202
TR11208_c1_g1													0.775707	1		0.77814	1			1		-3.21199	0.969487
TR112080_c0_g1		1		-2.87376	0.934098		0.0833846	1		0.114936	1		1.83023	1		1.43528	1
TR112096_c0_g1		1		-2.87617	0.934098			1		-2.8797	0.885662
TR112097_c0_g1	0.302595	1		0.273922	0.94195		0.376259	1		0.34107	0.885662		0.434561	1		0.471503	1		0.535451	1		0.568395	0.969487
TR1121_c0_g1	0.64726	1		0.749236	0.934098		0.629673	1		0.730817	0.929392		0.167154	1		0.159783	1		0.155576	1		0.126678	1
TR1121_c0_g2	0.590721	1		0.639189	0.753993		1.12687	0.45146		1.15363	0.189408		-0.958115	0.651117		-0.940148	0.205807		-0.373107	1		-0.375957	1
TR112103_c0_g1		1		2.97813	0.934098
TR112105_c1_g1
TR11211_c0_g1	-2.21007	1		-1.74149	0.94195			1		-3.55067	0.760813			1		-3.08197	0.947394			1		-3.17425	0.969487
TR112111_c0_g1		1		-2.99176	0.934098			1		-3.01424	0.885662
TR112116_c0_g1														1		3.28484	1
TR112118_c0_g1		1		3.63955	0.829919
TR112124_c0_g1		0.046739		-5.70821	0.00339542			0.0507866		-5.72226	0.00353009			0.0653836		-5.68023	0.000958687			0.0565544		-5.77875	0.000936548
TR112125_c0_g1														1		2.74489	1
TR112131_c0_g1		1		-2.83346	0.934098			1		-2.8409	0.885662
TR112134_c0_g1													-0.695382	1		-0.625299	1		-0.288514	1		-0.259984	1
TR112145_c0_g1		0.80687		4.45576	0.12183			1		2.49494	0.885662			0.62836		4.88093	0.110889
TR112146_c0_g1		1		3.87818	0.519908
TR112147_c0_g1		1		-3.37851	0.828569			1		-3.38185	0.748563
TR112151_c0_g1	0.252375	1		0.233798	1		0.340616	1		0.312149	0.931334		0.598128	1		0.591756	0.953273		0.021633	1		0.024129	1
TR112160_c0_g1		1		-2.87366	0.934098			1		-2.87646	0.885662		-1.5291	1		-1.23087	1			1		-3.26316	1
TR112162_c0_g1	0.433655	1		0.312631	1		-0.934086	1		-0.853048	1			1		3.25654	0.947394
TR112164_c0_g1		0.524114		-4.64304	0.18216			0.512466		-4.63899	0.206114			0.215007		-5.25957	0.0338817			0.212351		-5.35853	0.034785
TR112167_c0_g1
TR112178_c0_g1														1		3.26205	0.947394
TR112181_c0_g1
TR112183_c0_g1		1		2.458	0.94195
TR112184_c0_g1
TR11219_c0_g1	2.19523	0.537383		2.01479	0.163181		1.30255	1		1.14424	0.682063		0.834371	1		0.850852	0.682768		0.466754	1		0.46024	1
TR11219_c0_g2	-2.65323	1		-2.2801	0.828569		-1.5746	1		-1.50267	0.920202		1.31278	1		1.26392	1		0.057994	1		0.136173	1
TR112194_c0_g1	-1.15918	1		-1.05601	0.835762		-1.69795	1		-1.54514	0.809648		1.05587	1		0.886902	1		-0.026959	1		-0.0251398	1
TR112196_c0_g1	2.11898	0.341837		2.16345	0.0449775		2.3611	0.183017		2.39434	0.0296331		0.816661	1		0.816681	0.702477		-0.672175	1		-0.653398	1
TR112198_c0_g1		1		-2.80003	0.94195			1		-2.79799	0.929392			1		2.72884	1
TR112204_c0_g1
TR112205_c0_g1													0.0911932	1		0.117156	1			1		-2.69907	1
TR112221_c0_g1	-1.28048	1		-1.14859	0.759037		-1.50864	1		-1.39604	0.617766		2.30634	1		2.12494	0.522625		1.96997	1		1.78079	0.729431
TR112234_c0_g1	0.959853	1		0.936991	0.97791
TR112242_c0_g1		0.497025		-4.69448	0.080215			0.488257		-4.69844	0.0695298			0.890293		-4.37775	0.373395			0.922654		-4.47506	0.351702
TR112243_c0_g1
TR112244_c0_g1		1		4.37291	0.541551								-0.0427113	1		0.0581435	1		-0.324248	1		-0.101141	1
TR112246_c0_g1								1		2.47352	0.930644		-0.886747	1		-0.762302	1			1		-3.59139	0.879557
TR112255_c0_g1
TR112266_c0_g1														1		-2.60752	1			1		-2.69537	1
TR11227_c0_g2		1		3.31886	0.934098
TR112277_c0_g1		1		3.38368	0.671248									1		3.24431	0.880839			1		3.13119	0.969487
TR112279_c0_g1		1		2.48244	0.94195
TR112284_c0_g1	-3.47239	0.208148		-3.24662	0.0093256		-4.4452	0.118682		-4.01671	0.00984442		-1.602	1		-1.46192	0.991677		-1.64232	1		-1.611	0.969487
TR112286_c0_g1														1		-3.11616	0.947394			1		-3.20361	0.972253
TR112289_c0_g1		1		-2.8	0.94195			1		-2.79668	0.929392			1		-2.67399	1		-1.02696	1		-0.834228	1
TR112297_c0_g1		1		2.50954	0.934098
TR112299_c0_g1		1		2.95153	0.934098
TR112300_c0_g1	3.1424	1		2.6944	0.643416		-0.271815	1		-0.281915	1			1		-3.13638	0.947394		-0.882715	1		-0.625227	1
TR112304_c0_g1		1		3.85438	0.731857
TR112316_c0_g1		1		2.56282	0.94195
TR112321_c0_g1	-0.485913	1		-0.447527	1		0.0207351	1		0.0226119	1		2.17158	1		1.97195	0.713061		2.1351	1		1.94285	0.59828
TR112324_c0_g1		1		2.97812	0.934098
TR112330_c0_g1		0.495221		-4.69514	0.0805334			0.486666		-4.70014	0.0704384			0.340478		-5.05526	0.0511764			0.335608		-5.15368	0.0507395
TR112335_c0_g1		0.983486		-4.00842	0.511083			0.926161		-4.00951	0.451627
TR112342_c0_g1
TR112346_c0_g1		1		3.68692	0.541492
TR112361_c0_g1	-0.62511	1		-0.34946	1		2.73181	0.891643		2.6445	0.251173		0.215923	1		0.1718	1		-0.608581	1		-0.576446	1
TR112373_c0_g1	0.640834	1		0.457845	1		0.637146	1		0.461329	1		0.0558673	1		0.0867128	1
TR112375_c0_g2
TR112377_c0_g1		1		4.28667	0.409157
TR112379_c0_g1
TR11238_c0_g1													-0.958938	1		-0.705828	1		-0.945967	1		-0.791643	1
TR112386_c0_g1		1		2.4905	0.934098
TR112391_c0_g1							-0.321263	1		-0.295782	1		-0.393662	1		-0.350882	1			1		-3.18193	0.969487
TR112397_c0_g1		1		2.50504	0.934098			1		3.36004	0.748563		-0.639327	1		-0.533866	1			1		-3.86674	0.59828
TR112399_c0_g1		1		2.99301	0.828569
TR112400_c0_g1		1		2.97499	0.828569
TR112402_c0_g1		1		3.6114	0.829919
TR112405_c0_g1														1		3.94948	0.692439
TR112409_c0_g1	1.86117	1		1.60464	0.671248		1.5233	1		1.27345	0.873899		0.783278	1		0.773317	0.8911		0.874222	1		0.846473	0.945994
TR112420_c0_g1	0.865235	1		0.899618	0.626601		0.741445	1		0.768108	0.748563		-0.193945	1		-0.158348	1		-1.10218	1		-1.08044	0.526593
TR112429_c0_g1
TR112430_c0_g1	1.34487	1		1.30618	0.934098
TR112431_c0_g1	0.270307	1		0.177044	1		-0.295334	1		-0.325395	1		0.210892	1		0.182591	1		-1.51512	1		-1.45162	0.972253
TR112432_c0_g1		1		3.34429	0.828569
TR112434_c0_g1		1		2.97814	0.934098
TR112436_c0_g1													0.872283	1		0.694569	1			1		-2.60161	1
TR112439_c0_g1		1		3.06561	0.934098									1		-3.18349	1			1		-3.26347	1
TR112442_c0_g1		1		2.45786	0.94195
TR112464_c0_g1																			-0.324248	1		-0.100797	1
TR112465_c0_g1
TR11248_c0_g2														1		3.94046	0.636327
TR112483_c0_g1														1		3.61921	0.673199			1		3.16599	0.969487
TR112498_c0_g1	1.10015	1		0.945572	0.934098		1.4296	1		1.25881	0.748563		-0.872153	1		-0.870652	1		-0.748545	1		-0.713394	1
TR112499_c0_g1													0.895	1		0.874654	0.869182		0.240153	1		0.235925	1
TR112501_c0_g1														0.861897		4.39762	0.383129			1		2.54839	1
TR112515_c0_g1		1		-3.3112	0.934098			1		-3.30349	0.873899			1		-2.60929	1			1		-2.6953	1
TR112522_c0_g1
TR112524_c0_g1	0.981658	0.806937		0.941948	0.265177		1.20847	0.479244		1.16201	0.128395		-0.872833	0.878102		-0.835066	0.352076		-0.354313	1		-0.332666	1
TR112535_c0_g1							-0.235896	1		-0.279351	1								0.756744	1		0.664378	1
TR112537_c0_g1		1		2.48273	0.94195
TR112541_c0_g1													0.0410621	1		0.085759	1
TR112546_c0_g1														1		-2.67506	1			1		-2.74656	1
TR112569_c0_g1		1		-3.69357	0.827078			1		-3.69353	0.748563			1		-3.08196	0.947394			1		-3.17427	0.969487
TR112579_c0_g1	-1.24123	0.921552		-1.21622	0.417317		-1.22158	0.879193		-1.20895	0.455533		0.822443	1		0.856232	0.947394		-0.282495	1		-0.223636	1
TR11258_c0_g1														1		-2.60817	1			1		-2.69528	1
TR11258_c0_g2
TR112581_c0_g1	1.04233	1		0.833076	0.978092		-0.296327	1		-0.329208	1		1.15354	1		0.920159	1		0.913033	1		0.749136	1
TR112584_c0_g2	-0.979159	1		-1.00883	0.815801		0.00696865	1		-0.0382199	1		-0.926648	0.787634		-0.894391	0.424592		-0.713045	1		-0.730983	0.661129
TR112586_c0_g1	2.48174	1		2.07245	0.591608		2.70467	1		2.27037	0.535784
TR112591_c0_g1		0.481581		-5.47263	0.0569633		-3.256	0.841049		-2.99454	0.276912			0.37038		-6.26199	0.00184489			0.418763		-6.36091	0.00172396
TR112596_c0_g1	-1.64035	1		-1.39468	0.828569		-1.60073	1		-1.43378	0.885662		0.0558673	1		0.0862627	1		1.80978	1		1.62548	1
TR112601_c0_g1		1		2.48247	0.94195
TR112604_c0_g1		1		-2.80531	0.94195			1		-2.80973	0.929392		0.596447	1		0.526564	1		-1.77171	1		-1.34692	1
TR112619_c0_g1		1		2.45801	0.94195
TR112621_c0_g1		0.918374		4.31802	0.254605			1		3.65151	0.537092			1		-3.47086	0.665999		-0.389781	1		-0.402948	1
TR112624_c0_g1	-0.486947	1		-0.487721	0.934098		-0.57347	1		-0.572961	0.925111		0.591411	1		0.613971	1		0.341923	1		0.331803	1
TR112626_c0_g1	0.793516	1		0.541274	1		0.764104	1		0.500214	1		-1.37068	1		-1.14507	1		-1.74268	1		-1.33764	1
TR11263_c0_g2	0.518855	1		0.520594	0.829919		1.03825	0.549143		1.02536	0.174992		-1.06049	0.493468		-1.04027	0.118747		-0.451046	1		-0.452187	1
TR112630_c0_g1		1		-3.42803	0.696745			1		-3.43966	0.624089
TR112630_c0_g2		1		-3.74588	0.689608			1		-3.74794	0.618759
TR112632_c0_g1		1		3.85438	0.731857									1		2.74481	1
TR112640_c0_g1													0.300523	1		0.168131	1
TR112641_c0_g1
TR112644_c0_g1
TR112646_c0_g1
TR112648_c0_g1														1		2.77037	1
TR112650_c0_g1																				1		2.67443	1
TR112655_c0_g1	0.526449	1		0.456076	0.94195		0.309874	1		0.230565	1		0.50617	1		0.513332	1		-0.144202	1		-0.144113	1
TR112664_c0_g1	0.199881	1		0.137246	1		0.344508	1		0.255799	1								0.832041	1		0.739483	1
TR112667_c0_g1		1		2.56206	0.94195
TR112677_c0_g1		1		-2.87475	0.934098			1		-2.8795	0.885662			1		-2.61745	1			1		-2.69909	1
TR112691_c0_g1		1		-3.42692	0.696745			1		-3.43638	0.624089
TR112695_c0_g1	2.68512	1		2.25898	0.447654		-0.313405	1		-0.286392	1		-1.07377	1		-0.983183	1			1		-3.81883	0.751209
TR112697_c0_g1														1		-3.11615	0.947394			1		-3.20364	0.972253
TR112699_c0_g1	1.34306	1		1.04382	0.97791								1.95729	1		1.71703	1		-0.324248	1		-0.102818	1
TR11270_c0_g1	0.285471	1		0.25775	0.94195		0.572159	1		0.540167	0.820865		-0.367423	1		-0.367555	1		0.0767085	1		0.0445842	1
TR112703_c0_g1														1		-2.67368	1			1		-2.74563	1
TR112704_c0_g1	-0.82577	0.573864		-0.830154	0.195498		-0.99494	0.393592		-1.00939	0.113852		-0.0370911	1		-0.0189725	1		0.106017	1		0.0967696	1
TR112715_c0_g1	1.25447	1		0.947344	0.97791		0.746256	1		0.470805	1		1.95289	1		1.77758	0.947394		1.89197	1		1.67122	0.984371
TR112725_c0_g1	0.53122	1		0.522244	1		0.292975	1		0.278851	1		0.465313	1		0.424745	1		0.388273	1		0.391772	1
TR112740_c0_g1	-1.41825	1		-1.29589	0.934098		-0.419983	1		-0.402516	1		1.73535	1		1.5698	0.947394		1.57431	1		1.39261	0.978815
TR112743_c0_g2
TR112744_c0_g1		1		3.43799	0.835762
TR112749_c0_g1		1		2.56184	0.94195
TR112757_c0_g1		0.872816		5.8029	0.0557757			0.973513		4.82406	0.225718									1		5.92084	0.143022
TR112759_c0_g1	-1.09329	1		-0.89302	0.98563			1		-3.43981	0.624089
TR112761_c0_g1	-1.73566	1		-1.24784	0.97791			1		-3.01274	0.885662
TR112769_c0_g1		1		-3.90938	0.755498			1		-3.94192	0.684036
TR112770_c0_g1														1		-3.52398	0.834021			1		-3.60982	0.879557
TR112772_c0_g1
TR112777_c0_g1	-1.11938	0.654276		-1.1002	0.259469		-1.02073	0.758754		-1.00888	0.315924		-0.0250265	1		0.00740449	1		-0.664574	1		-0.633081	0.98982
TR112777_c0_g2	-1.24338	0.0421335		-1.23294	0.00568237		-1.79809	0.00241257		-1.79956	8.24505e-05		-0.66065	1		-0.637935	0.465707		-0.53334	1		-0.544563	0.68116
TR112782_c0_g1													-0.332887	1		-0.315847	1		-1.35431	1		-1.20722	1
TR11279_c0_g1
TR11279_c0_g2	3.03634	1		2.56703	0.266299		2.54931	1		2.07975	0.587849		2.75365	1		2.63393	0.315757		0.839813	1		0.805213	1
TR112792_c0_g1														1		-2.61745	1			1		-2.69892	1
TR112794_c0_g1	1.25089	1		1.20208	0.97791		0.909281	1		0.91131	0.935052		0.0911932	1		0.117119	1		0.447757	1		0.436982	1
TR11280_c0_g2	-0.330488	1		-0.298897	1		-0.235896	1		-0.279201	1
TR112803_c0_g1	-0.307027	1		-0.191326	1		-1.88989	1		-1.61256	0.855077		1.19637	1		1.07435	1		0.0571341	1		0.0044926	1
TR112806_c0_g1	-0.432255	1		-0.415974	0.97791		0.191025	1		0.161702	1		-0.55512	1		-0.536043	1		-0.353116	1		-0.349378	1
TR112810_c0_g1		1		4.24325	0.541551
TR112828_c0_g1		1		2.45789	0.94195
TR112838_c0_g1	-2.82122	1		-2.33953	0.716839		-0.211721	1		-0.173508	1		-0.789858	1		-0.713893	1		-0.421846	1		-0.40089	1
TR112840_c0_g1		1		3.0239	0.829919									1		2.68792	1
TR112845_c0_g1													1.25208	1		0.924906	1
TR11285_c0_g1	1.03755	1		0.952605	0.549455		0.589802	1		0.509374	0.915003		1.48032	1		1.45858	0.354488		1.03534	1		1.00396	0.727407
TR112860_c0_g1	-0.164964	1		-0.214995	1			0.512466		-4.63898	0.206114		0.606315	1		0.5985	1		-0.803884	1		-0.70182	1
TR112865_c0_g1		1		3.63955	0.829919			1		2.49488	0.885662									1		4.3148	0.722636
TR112882_c0_g1														1		-2.5125	1			1		-2.60281	1
TR112887_c0_g1								1		2.47302	0.931334		0.139641	1		0.113615	1		1.05403	1		0.812674	1
TR112891_c0_g1	-0.749114	1		-0.41081	1								0.0558673	1		0.0865127	1		-0.026959	1		-0.025123	1
TR112894_c0_g1	-1.902	1		-1.59162	0.974921		-1.90623	1		-1.59058	0.977896		-1.34008	1		-1.13542	1			1		-3.16512	0.969487
TR112907_c0_g1		1		-2.83569	0.934098			1		-2.83965	0.885662
TR112909_c0_g1		1		-2.83363	0.934098			1		-2.83982	0.885662
TR112916_c0_g1		1		2.48219	0.94195									1		2.7448	1
TR112927_c0_g1		1		3.438	0.835762
TR112943_c0_g1	-2.73566	1		-2.17371	0.934098			1		-3.94192	0.684036
TR112947_c0_g1							-0.277487	1		-0.283294	1		0.300523	1		0.168418	1		0.230654	1		0.0341419	1
TR112948_c0_g1		1		-3.42813	0.696754			1		-3.43955	0.624089
TR112951_c0_g1	0.592671	1		0.482984	0.955579		0.900539	1		0.769541	0.871565		0.373649	1		0.355275	1		0.644893	1		0.574815	1
TR112953_c0_g1	-1.60398	1		-1.50988	0.934098		-1.66829	1		-1.52231	0.919947		0.138938	1		0.148106	1		-0.944527	1		-0.902443	1
TR112955_c0_g1	0.0856833	1		0.144715	1		0.0881229	1		0.129679	1		1.59828	1		1.57022	0.563987		0.552203	1		0.583858	1
TR112956_c0_g1		1		2.56186	0.94195
TR112959_c0_g1	1.22355	1		0.948711	0.94195									1		3.62164	0.682768			1		3.18418	1
TR112965_c0_g1	1.09767	1		1.04837	0.934098		2.48774	0.733359		2.38386	0.270554			1		3.91891	0.472211			1		2.63614	1
TR112974_c0_g1								1		2.96703	0.885662
TR112975_c0_g1							1.32117	1		0.966941	0.931334			0.708373		4.5601	0.135214
TR112979_c0_g1		1		3.34639	0.934098
TR11298_c0_g1														1		-2.59598	1		-0.903895	1		-0.802804	1
TR112980_c0_g1	-0.62511	1		-0.349472	1
TR112985_c0_g1														1		-2.67494	1		-0.026959	1		-0.0254812	1
TR11299_c0_g1														1		-2.59602	1			1		-2.68043	1
TR112990_c0_g1	-0.206484	1		-0.260139	1		0.703673	1		0.53159	1		0.899761	1		0.881995	1		0.974711	1		0.914352	1
TR113000_c0_g1													0.167303	1		0.126513	1
TR113006_c0_g1		1		2.97493	0.828569			1		3.00629	0.885662		0.277895	1		0.184094	1			1		-3.10391	1
TR113021_c0_g1		1		3.02389	0.829919			1		2.99446	0.684036
TR113034_c0_g1		1		4.12889	0.402375			1		3.63995	0.648273		0.267932	1		0.28325	1		0.387988	1		0.409959	1
TR113038_c0_g1		1		3.61139	0.829919
TR113047_c0_g1													-2.25009	1		-1.84724	0.982862			1		-3.86128	0.762258
TR113048_c0_g1		1		3.06587	0.934098								0.201945	1		0.134281	1		1.04478	1		0.757338	1
TR113054_c0_g1		1		3.06561	0.934098
TR113055_c0_g1
TR113061_c0_g1		1		4.56545	0.283465
TR113069_c0_g1	-2.54977	1		-2.26193	0.828569		-2.61884	1		-2.2775	0.748563		0.328186	1		0.176348	1		-0.0666353	1		-0.0409436	1
TR113075_c0_g1		1		3.06587	0.934098
TR113078_c0_g1		1		-3.33682	0.828569		-1.84872	1		-1.60726	0.931334			1		-2.67438	1		0.366765	1		0.410934	1
TR113081_c0_g1
TR113085_c0_g1								1		2.9865	0.748563		0.0511379	1		0.11747	1			1		-3.22254	0.969487
TR113086_c0_g1		1		3.61139	0.829919
TR11309_c0_g2													-0.699477	1		-0.579419	1			1		-2.60218	1
TR113090_c0_g1	-1.26181	1		-1.14994	0.828569		-0.194459	1		-0.182055	1		0.129286	1		0.145343	1		-0.351762	1		-0.398045	1
TR113092_c0_g1		0.367541		5.07681	0.0256183			1		3.0063	0.885662			1		3.61836	0.774305			1		4.03552	0.580438
TR113093_c0_g1
TR113098_c0_g1													0.201945	1		0.133522	1
TR113100_c0_g1	1.37489	1		1.31418	0.94195
TR113106_c0_g1
TR113107_c0_g1	-3.4191	0.0908041		-3.20027	0.00879132		-1.9793	0.462477		-1.90932	0.20504		0.195254	1		0.167917	1		0.927815	1		0.884713	1
TR113109_c0_g1	-0.62511	1		-0.421266	1			1		-3.01315	0.885662
TR113115_c0_g1		1		3.3464	0.934098
TR113129_c0_g1		1		-3.37852	0.828569			1		-3.38185	0.748563			1		-2.67496	1			1		-2.74676	1
TR113140_c0_g1		1		-3.31669	0.934098			1		-3.31799	0.873899		0.201945	1		0.133943	1
TR11315_c0_g2
TR113156_c0_g1	0.682967	1		0.476776	1
TR113163_c0_g1													-0.0427113	1		0.0582092	1
TR113183_c0_g1
TR113191_c0_g1	0.472959	1		0.462015	0.735696		0.278731	1		0.258849	0.885662		1.10189	0.407133		1.11258	0.0289236		1.60111	0.284268		1.59251	0.00067804
TR113196_c0_g1	-1.2419	1		-1.04499	1			1		-2.81016	0.929392								-0.1094	1		-0.0498636	1
TR113200_c0_g1	-0.352454	1		-0.289208	1
TR113202_c0_g1														1		3.91058	0.631433			1		3.14448	0.969487
TR113209_c0_g1								1		2.47361	0.930465			1		-3.0911	0.947394		-1.55687	1		-1.31497	1
TR113216_c0_g1		1		-3.90937	0.755498			1		-3.94192	0.684036			1		-3.13663	0.947394			1		-3.22256	0.969487
TR113217_c0_g1		1		-2.87374	0.934098			1		-2.87652	0.885662			1		-2.61745	1			1		-2.69909	1
TR11322_c0_g1		0.60797		4.72997	0.0527322			1		2.50142	0.885662		2.56992	1		2.10267	0.902509		3.04478	1		2.55778	0.660367
TR113233_c0_g1	-1.93742	1		-1.596	0.974921			1		-3.31789	0.873899									1		3.18253	0.969487
TR113235_c0_g1
TR113239_c0_g1														1		-2.67492	1			1		-2.74622	1
TR113241_c0_g1														1		-2.59168	1			1		-2.67737	1
TR113242_c0_g1		1		3.01796	0.829919			1		3.36454	0.509841			1		3.2401	0.947394
TR113259_c0_g1	-3.03419	0.969269		-2.71586	0.488801		-3.15253	0.91702		-2.73695	0.52533		-2.65324	1		-2.25116	0.85176			1		-4.27181	0.475677
TR113261_c0_g1		1		-2.87587	0.934098			1		-2.87936	0.885662
TR113269_c0_g1		1		3.62482	0.718908
TR11327_c0_g1													0.245264	1		0.188644	1			1		-3.10383	1
TR11327_c0_g2								1		3.90607	0.539407		2.69724	1		2.34566	0.717565		2.91303	1		2.56092	0.664783
TR113274_c0_g1	0.243997	1		0.338608	0.97791		-0.586111	1		-0.50134	0.929392		0.392401	1		0.381799	1		-0.162118	1		-0.161857	1
TR113280_c0_g1		0.640516		-4.49688	0.14095			0.620951		-4.50118	0.122246			1		-3.75616	0.515449			1		-3.85051	0.574384
TR113295_c0_g1		1		3.34599	0.834904			1		3.35851	0.748563		0.170138	1		0.159698	1			1		-3.56208	0.843992
TR1133_c0_g1	-1.36591	1		-1.09908	1		0.307476	1		0.193681	1
TR113304_c0_g1
TR113313_c0_g1		0.701302		4.5954	0.127371			0.804759		4.46414	0.227096		-0.0968282	1		-0.0606252	1		-0.846082	1		-0.792587	1
TR113322_c0_g1														1		2.74481	1
TR113325_c0_g1	0.283554	1		0.151619	1		-1.34221	1		-1.1113	1		1.65011	1		1.42082	1		1.36676	1		1.22415	1
TR113329_c0_g1
TR11333_c0_g1	-2.08844	1		-1.83764	0.828569		-2.18588	1		-1.87292	0.730376		-0.399551	1		-0.322944	1		-1.33083	1		-1.18357	1
TR113333_c0_g1
TR113340_c0_g1		1		2.56208	0.94195
TR113345_c0_g1														1		-2.59604	1			1		-2.68044	1
TR113364_c0_g1		1		2.56173	0.94195
TR113369_c0_g1	0.0430305	1		-0.0477221	1		0.690747	1		0.566178	0.930679		0.394805	1		0.406638	1		0.685515	1		0.683105	1
TR113374_c0_g1	2.45983	1		2.06057	0.781768		-0.362854	1		-0.301246	1			1		-2.59608	1		-0.0897643	1		-0.0419757	1
TR113380_c0_g1	0.595254	1		0.553054	0.94195		-0.98837	1		-0.932736	0.875123		0.886251	1		0.898513	0.732602		0.0283728	1		0.051396	1
TR113382_c0_g1																			-0.243256	1		-0.0862118	1
TR113385_c0_g1	2.19563	0.752715		2.11384	0.245688		0.789469	1		0.73317	0.999421			0.266515		5.12898	0.0161912			0.0537559		5.80899	0.00219373
TR113392_c0_g1		1		4.06196	0.629837
TR113407_c0_g1		1		3.90013	0.594576									1		-2.67375	1			1		-2.74735	1
TR113408_c0_g1
TR11341_c0_g1	-0.206484	1		-0.259951	1		-1.27182	1		-1.06753	1			1		2.68789	1
TR11341_c0_g2	0.37489	1		0.427048	1		-0.699726	1		-0.383577	1		2.72139	0.71275		2.61633	0.235029		0.756012	1		0.765872	1
TR113411_c0_g1		1		3.06592	0.934098
TR113413_c0_g1		1		-2.80099	0.94195		-1.32126	1		-1.08497	1			1		2.72933	1
TR113415_c0_g1		1		-2.80681	0.94195			1		-2.80985	0.929392
TR113426_c0_g1		1		-2.83358	0.934098			1		-2.84275	0.885662			1		-2.61745	1			1		-2.69876	1
TR113433_c0_g1	-2.27927	0.388303		-2.16761	0.0538104			0.0123084		-6.0814	0.000288097		-4.20604	0.143395		-3.82264	0.0043509		-1.32444	1		-1.35523	0.653402
TR113436_c0_g1		1		2.56213	0.94195
TR113437_c0_g1
TR113438_c0_g1		1		-2.8354	0.934098			1		-2.84277	0.885662			1		-3.12265	1		-1.82822	1		-1.40023	1
TR113439_c0_g1	-3.87529	1		-3.36629	0.266972			0.734462		-5.14652	0.10463
TR11344_c0_g1		1		-3.33681	0.828569		-0.848719	1		-0.833254	1		1.87228	1		1.61347	1		-1.06664	1		-0.81178	1
TR11344_c0_g2
TR113441_c0_g1													-1.00143	1		-0.687091	1			1		-2.69527	1
TR113444_c0_g1	1.73608	1		1.34046	0.934098		0.764104	1		0.500171	1		0.328186	1		0.175466	1		1.76118	1		1.30696	1
TR113455_c0_g2
TR113461_c0_g1	-0.317033	1		-0.321966	1		-1.32126	1		-1.085	1		-1.15273	1		-1.07213	0.685806		-1.28014	1		-1.25401	0.664783
TR113463_c0_g1	-0.361327	1		-0.366091	1		0.185999	1		0.146746	1		0.60346	1		0.537595	1		0.919299	1		0.858105	1
TR113468_c0_g1		1		2.95149	0.934098
TR113478_c0_g1		1		2.56189	0.94195
TR113490_c0_g1		1		2.50955	0.934098
TR113493_c0_g1		0.623854		-4.51546	0.266972			0.603565		-4.52411	0.237692			1		-2.59598	1			1		-2.68052	1
TR113495_c0_g1								1		2.99446	0.684036			0.0915292		5.53027	0.00268869			0.113322		5.59235	0.00755704
TR113495_c0_g2	-2.69701	0.545486		-2.49436	0.0671278			0.0994617		-5.48692	0.00318548			0.546058		-4.8197	0.175875			0.589107		-4.91824	0.177434
TR113497_c0_g1		1		4.10694	0.307676			0.875172		4.29407	0.16972		0.779663	1		0.761972	1		-0.276275	1		-0.175157	1
TR113498_c0_g1	1.25089	1		1.20209	0.97791		-0.663808	1		-0.382216	1		0.957289	1		0.837739	1		-0.324248	1		-0.102695	1
TR113502_c0_g1
TR113503_c0_g1													0.0410621	1		0.0854856	1
TR113506_c0_g1		1		-2.87573	0.934098			1		-2.87961	0.885662
TR113517_c0_g1		0.931119		4.27927	0.34479
TR113521_c0_g1		1		-2.8762	0.934098			1		-2.8795	0.885662
TR113523_c0_g1		1		3.31887	0.934098
TR113525_c0_g1	-2.40068	0.675699		-2.31152	0.210526		-3.90166	0.26169		-3.74483	0.0276464
TR113526_c0_g1		1		4.15326	0.439835								1.82052	1		1.43083	1
TR11356_c0_g1													-1.28444	1		-1.07419	1			1		-3.10394	1
TR11356_c0_g2	-1.20648	1		-1.04092	1			1		-2.79661	0.929392
TR113563_c0_g1														1		3.64651	0.828546			1		3.50316	0.84387
TR113569_c0_g1	-0.62511	1		-0.350187	1
TR113580_c0_g1		1		2.56196	0.94195
TR113584_c0_g1	-0.545162	1		-0.581173	0.94195		-1.12759	1		-1.11054	0.775535		0.733883	1		0.650215	1		0.488433	1		0.452503	1
TR113586_c0_g1
TR113611_c0_g1														1		3.2401	0.947394
TR113639_c0_g1	-1.02689	1		-0.874991	1			1		-3.38744	0.748563			1		2.74482	1
TR113641_c0_g1	-0.066244	1		0.0607717	1		0.203566	1		0.303436	1		-2.65826	1		-2.29632	0.692309		-0.566228	1		-0.507734	1
TR113646_c0_g1		0.752715		-4.37314	0.351572		-0.560648	1		-0.459189	1		0.55789	1		0.517581	1		1.27453	1		1.13302	1
TR113648_c0_g1	0.984395	1		0.81159	0.97791		1.02672	1		0.813762	0.962791		0.765636	1		0.788343	1		1.05034	1		1.05998	1
TR113649_c0_g1														1		-3.11615	0.947394			1		-3.20361	0.972253
TR113658_c0_g1	0.227289	1		0.146376	1		-1.51905	1		-1.45311	0.737649		2.08686	1		2.00907	0.505205		0.22844	1		0.288334	1
TR113663_c0_g1		0.965317		6.28473	0.0615401									1		2.68791	1			1		3.70511	0.969487
TR113665_c0_g1	1.50904	1		1.32452	0.866104		-0.304591	1		-0.340497	1		2.13964	1		1.80515	1
TR113681_c0_g1
TR113708_c0_g1	-0.266111	1		-0.331011	1		-0.291654	1		-0.354602	1		0.433456	1		0.396848	1			1		-4.04631	0.658811
TR113714_c0_g1		1		2.45805	0.94195			1		3.37538	0.639998		-0.366	1		-0.336552	1		-0.660294	1		-0.548229	1
TR113733_c0_g1								1		2.51117	0.929392		-0.807892	1		-0.727016	1			1		-3.56013	0.886989
TR11374_c0_g2
TR113753_c0_g1
TR113765_c0_g1		1		-3.71461	0.643416			1		-3.71634	0.576994
TR113779_c0_g1
TR11378_c0_g1							0.722513	1		0.492434	1			1		-2.51104	1			1		-2.60264	1
TR11378_c0_g2
TR113785_c0_g1	-0.400085	1		-0.365876	1		-2.06339	1		-1.65484	0.931334			0.613156		-4.71308	0.0542467		-3.30822	1		-2.94932	0.236942
TR113795_c0_g1	0.669512	1		0.457135	1		0.703673	1		0.46325	1			1		-2.60838	1			1		-2.69613	1
TR113800_c0_g1		0.982951		-4.00245	0.56157		-2.59119	1		-2.26854	0.768693
TR113809_c0_g1	0.697425	1		0.545181	1		1.24497	1		1.05286	0.90719		0.608917	1		0.502322	1		0.190022	1		0.069465	1
TR113816_c0_g1		1		3.00395	0.828569
TR113826_c0_g1	0.745696	1		0.587474	0.995319		1.81463	1		1.62132	0.603075		-0.336411	1		-0.30387	1		-0.219812	1		-0.241981	1
TR113826_c0_g2																				1		3.16601	0.969487
TR113831_c0_g1
TR113857_c0_g1		1		2.56222	0.94195
TR113860_c0_g1		1		3.43799	0.835762
TR113864_c0_g1		1		3.06584	0.934098
TR113867_c0_g1	-0.274537	1		-0.160395	1		-0.98759	1		-0.856427	0.873899		1.71434	1		1.56589	0.947394		1.82458	1		1.62559	0.969487
TR113869_c0_g1		1		-3.52125	0.834904			1		-3.55074	0.760813
TR113873_c0_g1		0.950576		-4.06361	0.267739		-2.75922	1		-2.3345	0.537092			1		-3.46805	0.852962			1		-3.56013	0.886989
TR113877_c0_g1	-0.661026	1		-0.458926	1		-1.3092	1		-1.01842	1
TR113881_c1_g1		1		2.56255	0.94195
TR113882_c0_g1	-0.740861	1		-0.710878	0.94195		-2.71524	0.754166		-2.51683	0.24764		-0.479535	1		-0.46784	1		-0.245568	1		-0.226822	1
TR113887_c0_g1							1.71362	1		1.34463	0.885662			1		3.91935	0.685806
TR113891_c0_g1														1		4.18659	0.483907
TR113898_c0_g1		1		-2.80079	0.94195			1		-2.79655	0.929392
TR113913_c0_g1
TR113916_c0_g1														1		2.72885	1			1		3.91984	0.917273
TR113917_c0_g1		0.632532		5.21728	0.0771216			0.828125		4.57815	0.215143		1.89149	1		1.75358	0.947394		2.57063	1		2.37961	0.686495
TR113922_c0_g1	-3.38436	0.861021		-3.04951	0.382737		0.127772	1		0.0460205	1		0.176734	1		0.164422	1		0.751976	1		0.711731	0.972729
TR113933_c0_g1	-1.81604	0.948883		-1.70845	0.504982		-2.84482	0.56632		-2.64452	0.153936		0.200678	1		0.182183	1			1		-3.56208	0.843992
TR113933_c0_g2		1		2.97813	0.934098			1		2.51115	0.929392		-1.97209	1		-1.73578	0.858714		-2.193	1		-1.92334	0.919253
TR113954_c0_g1																			-0.1094	1		-0.0499259	1
TR113955_c0_g1	-3.5308	0.243438		-3.20853	0.0887189			0.0545921		-5.71753	0.00900799			1		-2.61745	1			1		-2.69873	1
TR113956_c0_g1														1		-2.67441	1			1		-2.74592	1
TR113961_c0_g1														1		-2.67487	1			1		-2.74655	1
TR11397_c0_g2
TR113976_c0_g1		1		2.95139	0.934098									1		2.74476	1
TR113982_c0_g1	-0.206484	1		-0.262441	1		-1.90623	1		-1.59058	0.977896		2.93569	1		2.5627	0.609043		0.756744	1		0.664187	1
TR113989_c0_g1
TR11400_c0_g1	2.43275	0.826272		2.32987	0.498244		1.47853	1		1.41792	0.871415		1.62788	1		1.47513	0.947394		2.66495	0.74097		2.48579	0.158577
TR114003_c0_g1
TR114006_c0_g1	0.682967	1		0.538399	1		-1.27182	1		-1.06756	1
TR114014_c0_g1	-0.62511	1		-0.350274	1
TR114025_c0_g1		1		2.99295	0.828569									1		-2.51195	1		0.148213	1		0.0539175	1
TR114031_c0_g1	-1.33485	1		-1.10274	1			1		-2.84121	0.885662			1		-3.18379	1			1		-3.2634	1
TR114037_c0_g1	-1.13687	0.0100514		-1.13362	0.00135186		-1.0431	0.0390614		-1.05311	0.0106157		-0.478534	0.367506		-0.459754	0.32112		-0.511431	0.472879		-0.511991	0.281975
TR114043_c0_g1														1		-2.67451	1			1		-2.74721	1
TR114047_c0_g1		1		-3.68834	0.828416		-0.262751	1		-0.320358	1		1.65933	1		1.42539	1
TR114057_c0_g1		1		2.97813	0.934098
TR11406_c0_g1		1		-2.83565	0.934098			1		-2.84276	0.885662
TR11406_c0_g2																			0.148213	1		0.0200832	1
TR114061_c0_g1		1		3.40426	0.716839								-0.894727	1		-0.796088	1		-1.08845	1		-0.98784	1
TR114063_c0_g1	-0.771365	1		-0.736646	0.94195		0.00865083	1		-0.0186052	1
TR114065_c0_g1
TR114065_c0_g2
TR114081_c0_g1	-0.206484	1		-0.245833	1		-0.321263	1		-0.295654	1
TR114088_c0_g1		1		-2.80527	0.94195			1		-2.80956	0.929392
TR114091_c0_g1	-0.2607	1		-0.318036	1		1.01568	1		0.882212	0.885662		-0.0229469	1		0.00589683	1		-0.277344	1		-0.314976	1
TR114100_c0_g1		1		-3.33672	0.828569			1		-3.34003	0.748563			1		-3.08196	0.947394			1		-3.17429	0.969487
TR114106_c0_g1	-1.93916	1		-1.61694	0.94195		-0.320103	1		-0.361036	1		0.659441	1		0.677807	1		-0.453552	1		-0.414041	1
TR114109_c0_g1	1.03853	1		0.997678	0.592226		1.29736	0.876018		1.24134	0.446064		-1.58494	0.535753		-1.54521	0.195632		0.454245	1		0.434393	1
TR114127_c0_g1							0.336192	1		0.372853	1								-0.1094	1		-0.0498721	1
TR11413_c0_g1
TR114131_c0_g1
TR114144_c0_g1		1		2.48267	0.94195
TR114152_c0_g1	-1.01626	1		-0.874118	1		-0.474317	1		-0.389067	1		1.20795	1		1.02939	1		0.642164	1		0.509969	1
TR114154_c0_g1		1		2.56239	0.94195
TR114156_c0_g1														1		-2.51105	1			1		-2.60293	1
TR114157_c0_g1	1.07693	1		1.04129	0.934098			1		-2.87652	0.885662		-1.69948	1		-1.44014	1		-0.809978	1		-0.814802	1
TR11416_c0_g1	0.732846	1		0.476594	1		0.678737	1		0.468462	1		0.597179	1		0.494666	1		-0.38117	1		-0.38785	1
TR114178_c0_g1		0.364559		5.08777	0.0370129			0.973936		4.1053	0.356515		0.634605	1		0.684715	1		0.223869	1		0.201782	1
TR114183_c0_g1
TR114188_c0_g1	0.829968	1		0.806059	0.9612		-0.519458	1		-0.384839	1		1.06976	1		0.910666	1
TR114191_c0_g1	-1.64567	1		-1.51235	0.94195			1		-3.97495	0.63155			1		3.28491	1
TR114195_c0_g1		1		-3.38067	0.828569			1		-3.38746	0.748563
TR114200_c0_g1		1		-2.99128	0.934098			1		-3.01409	0.885662
TR114207_c0_g1	0.785345	1		0.789396	0.957966		0.0735246	1		0.118281	1		-0.798055	1		-0.616417	1		-0.769346	1		-0.713078	1
TR114209_c0_g1
TR114217_c0_g1
TR114223_c0_g1		1		3.00396	0.828569
TR11423_c0_g1		1		2.50948	0.934098														1.62438	1		1.25857	1
TR114245_c0_g1	-1.2243	1		-1.08258	1		0.691946	1		0.512491	1		0.0410621	1		0.086325	1		0.0540333	1		-0.000756543	1
TR114264_c0_g1							-0.663808	1		-0.38223	1								1.73254	1		1.5706	1
TR114276_c0_g1		1		3.85438	0.731857
TR114282_c0_g1	-1.73566	1		-1.2478	0.97791			1		-3.01416	0.885662
TR114292_c0_g1	1.22355	1		0.948711	0.94195		-0.277487	1		-0.283762	1
TR114293_c0_g1		1		3.63344	0.671248
TR114299_c0_g1		1		-2.99218	0.934098			1		-3.01451	0.885662			1		-2.59139	1			1		-2.67797	1
TR1143_c0_g1		1		3.97913	0.653687
TR114308_c0_g1	-1.31703	1		-1.08284	1			1		-2.79773	0.929392
TR114317_c0_g1		1		-3.37543	0.753993			1		-3.37849	0.684036			1		-3.76675	0.465707			1		-3.85992	0.532728
TR114321_c0_g1														1		3.90207	0.628116
TR114323_c0_g1														1		-3.46805	0.852962			1		-3.56013	0.886989
TR114326_c0_g1
TR114330_c0_g1		1		-3.3368	0.828569			1		-3.34028	0.748563
TR114331_c0_g1	1.73608	1		1.34044	0.934098		1.30906	1		0.955387	0.929392		1.36418	1		1.26682	1		1.45041	1		1.33503	0.836836
TR114335_c0_g1														1		-3.10006	0.880839			1		-3.18929	0.922315
TR114336_c0_g1														1		-2.59166	1			1		-2.67815	1
TR114339_c0_g1	0.18843	1		0.187275	1		-0.427173	1		-0.425641	0.885662		0.16953	1		0.202351	1		0.868628	1		0.861964	0.608654
TR11434_c0_g1														1		-2.61745	1			1		-2.6991	1
TR114340_c0_g1														1		-2.59601	1			1		-2.68044	1
TR114343_c0_g1														1		-2.59604	1			1		-2.68053	1
TR114344_c0_g1	-0.500409	1		-0.362774	1		0.0450764	1		0.112961	1			1		-2.60898	1		-0.987031	1		-0.821573	1
TR114349_c0_g1								1		3.62728	0.748563		3.06856	1		2.94655	0.289039		3.70292	1		3.5494	0.092883
TR11436_c0_g1	1.71141	1		1.34422	0.934098								0.153538	1		0.138485	1		-1.24326	1		-0.889975	1
TR114377_c0_g1		1		3.00392	0.828569
TR11438_c0_g1	-0.224303	1		-0.29331	1			1		-2.84279	0.885662		1.18691	1		1.03591	1			1		-2.68045	1
TR114389_c0_g1	2.73608	1		2.26996	0.479408		-0.235896	1		-0.279681	1		2.84385	1		2.55661	0.529474		-0.1094	1		-0.0499089	1
TR114393_c0_g1														1		-2.61745	1		-1.02841	1		-0.820144	1
TR114393_c0_g2
TR114396_c0_g1		1		-2.99128	0.934098			1		-3.01267	0.885662			0.879744		-4.40012	0.180327			0.914109		-4.49612	0.223303
TR114401_c0_g1	-0.330488	1		-0.340623	1			1		-2.79661	0.929392								-0.0666353	1		-0.0408177	1
TR114402_c0_g1
TR114411_c0_g1														1		2.74481	1
TR114417_c0_g1		1		3.36901	0.713749								-2.15565	1		-1.83215	0.880839		-1.37534	1		-1.21761	1
TR114418_c0_g1		1		2.97811	0.934098
TR114419_c0_g1		0.611616		-4.53225	0.144131			0.590755		-4.53988	0.128253			1		-4.01944	0.361905			1		-4.11351	0.420409
TR114423_c0_g1		1		2.56199	0.94195
TR114431_c0_g1
TR114433_c0_g1	-1.43603	1		-1.30568	0.934098		-2.07445	1		-1.83064	0.674138								-0.243256	1		-0.0858245	1
TR114434_c0_g1														1		2.74478	1
TR114436_c0_g1		1		2.98016	0.828569			1		2.98652	0.748563			1		3.24007	0.947394
TR114444_c0_g1		1		-2.87551	0.934098			1		-2.87944	0.885662
TR114454_c0_g1	-0.68833	1		-0.70531	1		0.299914	1		0.189083	1		1.06976	1		0.910692	1		0.8906	1		0.741616	1
TR114458_c0_g1	-0.330488	1		-0.298848	1									1		-2.67375	1			1		-2.74652	1
TR114459_c0_g1		1		2.5094	0.934098								0.780174	1		0.649783	1			1		-2.67723	1
TR11446_c0_g2	0.697425	1		0.475197	1
TR114468_c0_g1	-0.365909	1		-0.301317	1
TR114469_c0_g1		1		3.02389	0.829919
TR114474_c0_g1		1		-2.80089	0.94195			1		-2.79708	0.929392			1		2.68789	1			1		2.54804	1
TR11448_c0_g1	-1.60393	0.842911		-1.53297	0.34141		-0.80489	1		-0.778217	0.760813		1.0999	1		1.05666	1		-0.0279063	1		-0.0328046	1
TR11449_c0_g1		1		3.73338	0.753993
TR114494_c0_g1		1		-3.31145	0.934098			1		-3.30344	0.873899
TR114494_c0_g2
TR114495_c0_g1													-0.0427113	1		0.0588113	1
TR114507_c0_g1	-1.6358	1		-1.52955	0.83907		-1.75523	1		-1.55759	0.769985		0.139641	1		0.113678	1
TR114520_c0_g1
TR114525_c0_g1		1		3.438	0.835762
TR114538_c0_g1								1		2.98744	0.748563		0.201945	1		0.134071	1		1.59355	1		1.2498	1
TR114543_c0_g1													-1.49224	1		-1.16864	1			1		-3.18193	0.969487
TR114544_c0_g1	-2.29652	0.752849		-2.22849	0.350962		-4.00019	0.375688		-3.52079	0.0620255		0.0237504	1		0.0862355	1		-1.90921	1		-1.447	1
TR114565_c0_g1		0.64025		-4.9439	0.144826		-2.60829	0.947198		-2.4452	0.456476		-0.877846	1		-0.741363	1		-1.92508	1		-1.70017	1
TR114567_c0_g1													0.328186	1		0.178228	1
TR114571_c0_g1
TR114587_c0_g1		0.798397		-4.28663	0.235664			0.7631		-4.29136	0.207748
TR114591_c0_g1	1.53367	0.512735		1.51281	0.104785		1.58436	0.470502		1.54591	0.0820676
TR114621_c0_g2	-0.749114	1		-0.410834	1								-0.0427113	1		0.0585833	1
TR114625_c0_g1	-1.93576	0.171863		-1.88128	0.0165344		-2.29132	0.0950243		-2.23554	0.00887462		-2.33298	0.549835		-2.20087	0.05344		-1.64695	0.980987		-1.63467	0.269323
TR114632_c0_g1		0.767747		-4.32746	0.207563			0.73479		-4.3351	0.185983			1		-3.52397	0.834021			1		-3.60982	0.879557
TR114649_c0_g1		1		3.35365	0.829919
TR114650_c0_g1	0.37489	1		0.427231	1
TR114651_c0_g1	-1.2419	1		-1.04489	1			1		-2.80953	0.929392		-1.44613	1		-1.17711	1		-0.744304	1		-0.566525	1
TR11466_c0_g1		1		4.352	0.420576			1		2.47374	0.930003		-3.5943	0.668265		-3.13176	0.160391		-2.61495	0.938058		-2.50558	0.298065
TR11466_c0_g2								1		2.47383	0.929888
TR114669_c0_g1																			0.973041	1		0.784927	1
TR114671_c0_g1	-1.31703	1		-1.08284	1		-1.32126	1		-1.08506	1		2.01462	1		1.79571	1
TR114673_c0_g1														1		-3.75195	0.64649			1		-3.84668	0.698885
TR11468_c0_g1	2.63578	1		2.22841	0.699867		1.64967	1		1.32153	0.937548		1.46775	1		1.32239	1		0.588615	1		0.480357	1
TR114706_c0_g1		1		-3.37852	0.828569			1		-3.38185	0.748563			1		-3.47459	0.682768			1		-3.56622	0.744308
TR114707_c0_g1	0.793516	1		0.541296	1		-0.271815	1		-0.281146	1			1		-3.11609	0.947394			1		-3.2036	0.972253
TR114707_c1_g1													0.0410621	1		0.0860556	1
TR114714_c0_g1
TR114728_c0_g1							-0.235896	1		-0.27985	1		-1.73698	1		-1.49564	1			1		-3.53229	0.879557
TR114732_c0_g1		1		2.50497	0.934098									1		-3.47075	0.665999		-0.882291	1		-0.890719	1
TR114748_c0_g1														1		-2.60885	1			1		-2.69592	1
TR114754_c0_g1							0.678737	1		0.468291	1		0.328186	1		0.178718	1		0.148213	1		0.0200131	1
TR114764_c0_g1		1		3.34425	0.828569
TR114767_c0_g1		0.964708		-4.04489	0.296543			0.91002		-4.05003	0.260037			0.876636		-4.405	0.133744			0.910871		-4.50084	0.168907
TR114770_c0_g1													0.0679347	1		0.122962	1		0.758459	1		0.662681	1
TR114787_c0_g1	0.576063	1		0.45772	0.94195		0.433218	1		0.332398	1		-1.60138	1		-1.47711	0.547948		-1.53705	1		-1.42773	0.678658
TR114790_c0_g1	-1.2419	1		-1.04498	1			1		-2.81011	0.929392		-0.627674	1		-0.475364	1		-0.0813929	1		-0.0530665	1
TR114797_c0_g1		1		2.48239	0.94195			1		2.50725	0.929392		-1.47405	1		-1.18715	1			1		-3.22227	0.969487
TR11481_c0_g1	1.05014	1		0.845065	0.978092		-1.27182	1		-1.06742	1
TR114811_c0_g1	-1.20648	1		-1.04098	1			1		-2.79702	0.929392
TR114819_c0_g1	0.987076	1		0.822543	0.995698			1		-2.84277	0.885662
TR114822_c0_g1		1		-2.83364	0.934098			1		-2.84274	0.885662			1		-3.08197	0.947394			1		-3.17427	0.969487
TR11484_c0_g1
TR11484_c0_g2	0.640834	1		0.457839	1
TR114846_c0_g1	-1.43093	1		-1.12381	1		-0.501578	1		-0.381416	1
TR114848_c0_g1		1		-3.3357	0.828569			1		-3.33777	0.748563
TR114856_c0_g1
TR114856_c0_g2	0.672856	1		0.758025	1			1		-3.01432	0.885662
TR11486_c0_g1	1.10232	1		0.932505	0.934098		-1.82086	1		-1.57111	0.977896		-1.33285	1		-1.2814	0.398837		-1.91688	0.739768		-1.83163	0.128253
TR114862_c0_g1		1		2.56181	0.94195
TR114878_c0_g1		1		3.00397	0.828569
TR11489_c0_g1	-1.20648	1		-1.04104	1		0.691259	1		0.528851	1		-1.47379	1		-1.18322	1		-1.55843	1		-1.33092	1
TR1149_c0_g1	0.959853	1		0.93699	0.97791
TR114909_c0_g1		1		-3.37543	0.753993			1		-3.37848	0.684036
TR114918_c0_g1	1.8053	1		1.70472	0.662808		1.79259	0.993438		1.68985	0.616827		-0.20834	1		-0.206599	1		-0.460236	1		-0.476335	0.939674
TR114924_c0_g1													0.300523	1		0.168449	1		1.81562	1		1.37898	1
TR114930_c0_g1														1		-3.08214	0.947394			1		-3.17428	0.969487
TR114933_c0_g1	-2.00485	0.996814		-2.02874	0.287021		-3.70454	0.580427		-3.71709	0.0154734		0.100933	1		0.129433	1		-2.63727	0.28026		-2.64099	0.0102763
TR114934_c0_g1	-0.735659	1		-0.397471	1		0.318345	1		0.415261	1
TR114935_c0_g2		1		-2.80011	0.94195			1		-2.79643	0.929392		0.724603	1		0.642617	1			1		-2.69908	1
TR114941_c0_g1								1		2.49484	0.885662
TR114944_c0_g1	-2.84006	1		-2.34181	0.716839			0.897349		-4.08361	0.364668			1		-2.60826	1			1		-2.69523	1
TR114948_c0_g1														1		-2.59611	1		-1.20118	1		-0.835965	1
TR11497_c0_g1
TR11497_c0_g2	0.943332	1		0.91868	0.716839		1.26876	0.785559		1.22406	0.379063		1.61915	0.0140315		1.65176	0.00996278		1.25227	0.264637		1.26524	0.159763
TR114984_c0_g1	-1.02779	1		-0.822277	1			1		-3.84917	0.525527			1		2.72894	1
TR114993_c0_g1		1		-2.80076	0.94195		0.746256	1		0.545802	1		1.16939	1		1.02407	1			1		-2.67798	1
TR115007_c0_g1													1.1673	1		0.935411	1
TR115018_c0_g1	-3.39168	0.936843		-2.84149	0.525115			0.58362		-4.58085	0.233699		2.14661	1		1.81066	1
TR115055_c0_g1		1		2.97815	0.934098
TR115072_c0_g1		0.508072		5.5756	0.0353359
TR115074_c0_g1	-2.84006	1		-2.34181	0.716839		-2.76654	1		-2.3454	0.647561			1		-3.10006	0.880839		-1.50302	1		-1.32591	1
TR115075_c0_g1								1		2.50732	0.929392		0.107048	1		0.136853	1		-0.469495	1		-0.415639	1
TR115078_c0_g1		1		2.50991	0.934098			1		2.99376	0.748563		1.06635	1		0.989048	1			1		-2.6987	1
TR115085_c0_g1		1		2.95153	0.934098								1.20795	1		1.02939	1		-0.860358	1		-0.798469	1
TR115087_c0_g1
TR115089_c0_g1	-1.42069	1		-1.32601	0.870869		-0.89125	1		-0.815283	0.885662		0.575702	1		0.498891	1		0.440905	1		0.329574	1
TR11509_c0_g1		0.0909588		-5.4909	0.00406533			0.0965852		-5.49732	0.00383238			0.24734		-5.22304	0.0380721			0.242171		-5.31776	0.0374958
TR115125_c0_g1		1		2.97814	0.934098
TR115126_c0_g1	0.959853	1		0.936975	0.97791
TR115130_c0_g1														1		3.90988	0.628601			1		2.67438	1
TR115144_c0_g1		1		-3.42695	0.696745		-2.15566	1		-1.6944	0.885662
TR115146_c0_g1	1.27031	1		0.975739	0.94195		0.637146	1		0.461332	1		1.25208	1		0.924922	1		2.11923	1		1.64404	1
TR115161_c0_g1		1		2.50971	0.934098
TR115164_c0_g1	-1.00084	1		-0.897982	0.934098		-2.60056	0.853228		-2.37675	0.306543		-1.53155	1		-1.35141	0.832292		-0.220516	1		-0.206443	1
TR115166_c0_g1		1		3.01783	0.829919			1		2.50733	0.929392
TR115169_c0_g2		1		3.34639	0.934098
TR115171_c0_g1	-0.206484	1		-0.24586	1
TR115183_c0_g1	1.82833	1		1.60892	0.496535		1.4627	1		1.25835	0.724305		0.286265	1		0.291283	1		1.09897	1		1.10474	0.712177
TR115190_c0_g1		1		2.97815	0.934098
TR115192_c0_g1	1.25897	1		0.95015	0.94195		3.40029	0.746899		2.91644	0.201367		-0.404976	1		-0.387931	1		0.385614	1		0.323654	1
TR115214_c0_g1	1.71532	1		1.49991	0.605298		1.1568	1		0.973013	0.885662		1.96702	0.779435		1.92862	0.273056		-0.395885	1		-0.347123	1
TR115220_c0_g1		1		2.48242	0.94195
TR115224_c0_g1		1		2.48261	0.94195
TR115235_c0_g1														1		-3.55908	0.947394			1		-3.64222	0.969487
TR115248_c0_g1														1		2.72883	1
TR115267_c0_g1							0.678737	1		0.468416	1		-0.671814	1		-0.563877	1			1		-2.60243	1
TR115276_c0_g1		1		2.45767	0.942263
TR115286_c0_g1	1.34256	1		0.995968	0.94195		0.728185	1		0.496833	1		0.201945	1		0.133598	1
TR115292_c0_g1	0.634091	1		0.454238	1								-0.880738	1		-0.659765	1		1.07826	1		0.880247	1
TR115308_c0_g1		1		2.56184	0.94195									1		3.19337	1
TR115317_c0_g1	0.531448	1		0.679568	1		-0.312317	1		-0.157787	1		-0.885088	1		-0.830815	1		-1.26216	1		-1.24158	0.922315
TR11533_c1_g1	-0.749114	1		-0.410932	1									1		-2.60946	1			1		-2.69566	1
TR115336_c0_g1							1.7641	1		1.36896	0.929392		0.201945	1		0.166644	1			1		-2.60233	1
TR115340_c0_g1														1		2.77026	1
TR115349_c0_g1		0.617339		4.83199	0.129106			0.878648		4.28181	0.279165		-1.10595	1		-1.06084	0.852962		-2.03661	0.928123		-1.91458	0.341276
TR115350_c0_g1								1		3.01093	0.885662		2.3506	1		2.0971	0.878291		2.48469	1		2.1876	0.804798
TR115375_c0_g1							0.318345	1		0.415302	1		0.169393	1		0.139131	1			1		-2.67678	1
TR115386_c0_g1													-0.859085	1		-0.748039	1		-1.96674	1		-1.70639	1
TR115394_c0_g1													1.26645	1		0.929261	1
TR11540_c0_g3	1.04233	1		0.833075	0.978092		1.69592	1		1.44717	0.748843		-0.8679	1		-0.808019	0.990838		-2.78755	0.823676		-2.62239	0.294656
TR11541_c0_g1	1.63747	1		1.31262	0.94195		2.50772	1		2.07757	0.588169			1		-3.55909	0.947394		-1.21283	1		-1.0015	1
TR115417_c0_g1	0.37489	1		0.427079	1
TR11542_c0_g1		1		4.53585	0.463135
TR115421_c0_g1	2.95157	1		2.49666	0.62427		1.74626	1		1.34097	0.885662		-1.75975	1		-1.50365	0.852962		0.348776	1		0.314167	1
TR11543_c0_g1	-1.24704	1		-1.07306	0.829919		-0.198806	1		-0.162627	1
TR115438_c0_g1	-0.556436	1		-0.524249	0.659584		-0.109984	1		-0.103938	1		-1.88512	1.40526e-05		-1.85955	8.61176e-07		-1.58585	0.000753988		-1.57905	1.72661e-05
TR115443_c0_g1		1		-2.80635	0.94195			1		-2.80972	0.929392
TR115448_c0_g1	0.250886	1		0.340101	1		2.2742	1		2.20904	0.486635		1.20124	1		1.07062	1		-0.712905	1		-0.561963	1
TR115454_c0_g1							-0.271815	1		-0.28107	1
TR115461_c0_g1														1		3.6188	0.82618
TR115471_c0_g1		1		2.95136	0.934098								0.200678	1		0.15888	1		-1.20118	1		-0.835769	1
TR115474_c0_g1	1.33171	0.0148712		1.33332	0.00490677		0.874018	0.378361		0.860936	0.181563		1.21313	0.0687037		1.22517	0.0141724		0.900205	0.489952		0.897968	0.202244
TR115478_c0_g1	0.103168	1		0.166098	1		0.107951	1		0.1492	1		0.71619	1		0.660101	1		0.98818	1		0.92343	0.922315
TR115479_c0_g1	1.51716	1		1.26747	0.836167		1.04521	1		0.81592	0.970767		0.16832	1		0.154083	1		0.013762	1		-0.00780632	1
TR115482_c0_g1		1		2.56214	0.94195			1		2.49475	0.885662
TR115491_c0_g1	1.11387	1		1.054	0.939746		-1.46566	1		-1.14223	1		1.13177	1		1.02241	1		0.530505	1		0.466684	1
TR115493_c0_g1	1.06522	1		0.931111	0.94195		-0.862449	1		-0.814512	1		-1.15151	1		-1.02788	1		-2.23426	1		-1.97692	0.999215
TR115493_c0_g2																			1.44776	1		1.23605	1
TR1155_c0_g1		1		3.43797	0.835762
TR115500_c0_g1	1.33832	1		0.990905	0.94195		2.52506	1		2.06801	0.533572		2.42867	1		2.09897	0.876816		0.913033	1		0.749104	1
TR115502_c0_g1		1		-2.80092	0.94195			1		-2.79816	0.929392
TR115510_c0_g1
TR11552_c0_g1		1		3.06576	0.934098			1		2.99375	0.748563		-2.33171	1		-1.88143	0.947394		-0.882634	1		-0.746328	1
TR115523_c0_g1		1		3.01793	0.829919
TR115529_c0_g1														1		-3.47456	0.682768			1		-3.56622	0.744308
TR11553_c0_g1	-1.53454	0.369747		-1.52848	0.224731		0.00565375	1		-0.0314909	1		-0.87323	1		-0.847871	0.849114		-2.88589	0.000910756		-2.83706	1.55601e-06
TR115540_c0_g1		0.80687		4.45725	0.110884			1		3.0033	0.748563		0.173015	1		0.144892	1		-0.986336	1		-0.815549	1
TR115557_c0_g1	-0.206484	1		-0.246057	1		1.33719	1		0.973511	0.931334		0.300523	1		0.168143	1
TR115559_c0_g1
TR115559_c0_g2
TR115559_c0_g3													0.328186	1		0.175905	1		-0.0666353	1		-0.0404977	1
TR115582_c0_g1														1		2.68799	1
TR115590_c0_g1
TR115599_c0_g1	-1.08821	1		-1.0335	0.913566		-1.04332	1		-1.01947	0.839838			1		2.74134	1			1		2.66569	1
TR115601_c0_g1		1		-2.99204	0.934098			1		-3.01409	0.885662			1		2.74107	1
TR115605_c0_g1								1		2.49486	0.885662		-0.91647	1		-0.701461	1		-1.02696	1		-0.834231	1
TR115606_c0_g1	-0.104783	1		-0.0771513	1		0.683803	1		0.67298	0.82865		0.215838	1		0.227953	1		-0.468705	1		-0.452774	1
TR115608_c0_g1													1.02179	1		0.900819	1
TR115615_c0_g1
TR115619_c0_g1													0.0410621	1		0.086033	1		-0.0284076	1		-0.0257778	1
TR115625_c0_g1	-1.70944	1		-1.53043	0.828569			0.590755		-4.53988	0.128253		-1.44613	1		-1.17712	1			1		-3.21183	0.969487
TR115639_c0_g1	-1.32597	1		-1.2159	0.981787			1		-3.70439	0.618871
TR115658_c0_g1
TR11566_c0_g1	1.78321	1		1.60219	0.516167		1.89326	1		1.70712	0.426768		-0.219044	1		-0.196622	1		-0.459513	1		-0.512496	1
TR115665_c0_g1	-1.31703	1		-1.08286	1			1		-2.79659	0.929392
TR115669_c0_g1		1		-3.31678	0.934098			1		-3.31776	0.873899
TR115673_c0_g1		1		2.48252	0.94195
TR115674_c0_g1														1		2.68803	1
TR115675_c0_g2		1		-2.80029	0.94195			1		-2.7966	0.929392			1		-4.01104	0.493527			1		-4.10545	0.559808
TR115677_c0_g1		1		-2.80685	0.94195			1		-2.80989	0.929392
TR115681_c0_g1														1		-3.13634	0.947394			1		-3.22229	0.969487
TR115687_c0_g1		1		2.95149	0.934098
TR115703_c0_g1		1		3.024	0.829919
TR115704_c0_g1	-2.61337	1		-2.27034	0.510675		-3.52646	0.753985		-3.03461	0.258408
TR115706_c0_g1	-0.140099	1		-0.151748	1		0.0108271	1		-0.0336027	1		1.73961	0.983844		1.7516	0.29431		0.0820596	1		0.156032	1
TR115711_c0_g1	-1.07862	1		-1.10062	0.840047		-2.8918	0.790043		-2.69938	0.322181		1.18031	1		1.08163	1		0.695983	1		0.634419	1
TR115712_c0_g1													1.15354	1		0.92018	1		0.971592	1		0.769935	1
TR115714_c0_g1	-0.209687	1		-0.10927	1		-1.53506	1		-1.27799	0.885662		0.0700523	1		0.124477	1		-0.667867	1		-0.562756	1
TR115715_c0_g1		1		-3.31148	0.934098			1		-3.30349	0.873899		0.245503	1		0.174403	1		-1.15765	1		-0.828971	1
TR115722_c0_g1		1		2.45807	0.94195
TR115726_c0_g1	1.31745	1		1.30898	0.934098		1.60998	1		1.59132	0.865351		1.90399	1		1.46114	1		2.69952	1		2.21152	0.956364
TR115738_c0_g1
TR115758_c0_g1		1		2.48229	0.94195									1		3.24008	0.947394
TR115761_c0_g2		1		-3.75068	0.552163			1		-3.7549	0.494629			1		3.91891	0.472211			1		2.636	1
TR115763_c0_g1		1		3.95212	0.603946			1		2.49483	0.885662			1		-3.37421	0.972899		-2.06664	1		-1.67248	1
TR115783_c0_g1													-1.42485	0.976846		-1.39985	0.608104		0.550061	1		0.50368	0.972253
TR115785_c0_g1	3.01101	1		2.55234	0.299053		3.81561	0.453692		3.30078	0.0383555			1		3.56785	0.947394			1		3.82925	0.552818
TR11579_c1_g1	1.34487	1		1.30618	0.934098		0.250825	1		0.33822	1
TR11579_c1_g2		1		2.95153	0.934098								-1.77207	1		-1.51724	0.908415		-2.75343	1		-2.46156	0.686435
TR115791_c0_g1														1		2.77037	1
TR115793_c0_g1
TR115793_c0_g2																				1		2.6744	1
TR115795_c0_g1
TR115796_c0_g1	2.02769	1		1.63543	0.934098		-0.271815	1		-0.281181	1			1		2.68798	1			1		3.89038	0.762258
TR115798_c0_g1		1		-3.71461	0.643416			1		-3.71644	0.576994
TR11580_c1_g1														1		-2.61745	1			1		-2.69893	1
TR115800_c0_g1		1		-3.37543	0.753993			1		-3.37846	0.684036
TR115801_c0_g1													0.0410621	1		0.0862969	1
TR115803_c0_g1														1		2.72883	1
TR115809_c0_g1														1		-3.45234	0.784511			1		-3.54526	0.840661
TR115816_c0_g1	0.98699	1		0.813748	0.966345			1		-2.80872	0.929392
TR115837_c0_g1								1		2.50123	0.885662		-2.34827	1		-1.90301	0.972899		-1.63034	1		-1.32072	1
TR115838_c0_g1	-0.575707	1		-0.404427	1		-1.20511	1		-0.952627	0.989573		0.097146	1		0.118332	1		-0.0276628	1		-0.0337018	1
TR115848_c0_g1
TR115849_c0_g1	-3.59137	0.661424		-3.14308	0.234165		-1.67608	1		-1.53294	0.503018			1		3.2401	0.947394			1		2.64349	1
TR115867_c0_g1
TR115867_c0_g2		1		2.45781	0.94195
TR11588_c0_g1		1		3.90251	0.412041			1		3.65982	0.540691		1.76395	1		1.57019	0.947394		-0.860358	1		-0.798234	1
TR11588_c0_g2		0.806937		4.45351	0.163436			1		4.08755	0.449695		-0.50051	1		-0.380796	1		-0.0966564	1		-0.0529033	1
TR115893_c0_g1	-1.07147	1		-0.953564	0.934098		-2.01467	1		-1.81278	0.65596			1		-3.10006	0.880839			1		-3.18929	0.922315
TR115894_c0_g1
TR115895_c0_g1		0.78232		-4.30746	0.192302			0.748923		-4.3129	0.168167			1		-3.98845	0.486211			1		-4.0843	0.554004
TR115898_c0_g1	0.682967	1		0.476776	1		-0.321263	1		-0.295892	1		2.20194	1		1.79524	1		1.59355	1		1.2498	1
TR115919_c0_g1																			0.148213	1		0.0193698	1
TR115925_c0_g1							-0.277487	1		-0.283857	1		1.30052	1		0.973556	1
TR115951_c0_g2
TR115957_c0_g1		1		-2.80512	0.94195			1		-2.80994	0.929392
TR115977_c0_g1
TR115979_c0_g1														1		3.64652	0.828546
TR11598_c0_g1
TR11598_c0_g2	-0.100879	1		-0.171328	1		-0.51872	1		-0.546323	1		-1.43503	1		-1.32158	0.815465		-2.87683	1		-2.67398	0.400657
TR115986_c0_g1		1		2.56188	0.94195
TR115993_c0_g1		1		-3.78438	0.531879			1		-3.79066	0.465473
TR116009_c0_g1
TR116018_c0_g1	-0.284973	1		-0.33726	1		-1.29276	1		-1.1037	1
TR116021_c0_g1		1		4.35201	0.420576			1		3.36513	0.645734
TR116030_c0_g1		1		3.38366	0.671248			1		2.47336	0.931004
TR116032_c0_g1
TR116033_c0_g1		1		-2.80091	0.94195			1		-2.79648	0.929392			1		-2.59587	1			1		-2.6806	1
TR116038_c0_g1	1.47369	1		1.26824	0.755498		-0.88129	1		-0.830555	1		-1.0642	1		-0.97716	0.990005		-0.275922	1		-0.252523	1
TR116039_c0_g1														1		-4.02791	0.368622			1		-4.12144	0.427167
TR11605_c0_g1	0.530482	1		0.410014	1		-0.856778	1		-0.805166	1
TR116051_c0_g1								1		2.47303	0.931334		0.484965	1		0.509964	1		-1.55843	1		-1.33092	1
TR116059_c0_g1													1.09119	1		0.906778	1
TR116073_c0_g1	-2.2419	1		-1.9327	0.94195			1		-3.69348	0.748563
TR116074_c0_g1		1		2.45778	0.94195
TR116082_c0_g1														1		-2.67429	1			1		-2.74679	1
TR116088_c0_g1														1		3.28484	1
TR116094_c0_g1	-1.91545	1		-1.60334	0.974921			1		-3.30367	0.873899
TR116097_c0_g1		1		3.34639	0.934098
TR116099_c0_g1														1		-2.51104	1		-1.06664	1		-0.811774	1
TR116104_c0_g1
TR116104_c0_g2	0.482236	1		0.474269	0.828416		0.283633	1		0.263669	0.929392		1.15399	0.65364		1.17425	0.155008		1.05689	0.89545		1.07301	0.332102
TR116117_c0_g1							-0.699726	1		-0.383602	1
TR116118_c0_g1														1		3.22909	0.947394
TR116121_c0_g1		1		-2.80682	0.94195			1		-2.80976	0.929392		-0.798503	1		-0.733481	1		-0.0588938	1		-0.0529873	1
TR11614_c0_g1	0.682967	1		0.476641	1		0.703673	1		0.463328	1		-1.79413	1		-1.52156	1		-1.98624	1		-1.69236	1
TR116140_c0_g1	-3.06889	1		-2.58477	0.615576		-1.00488	1		-0.941247	0.885662		2.95332	1		2.57284	0.682768		1.61204	1		1.2916	1
TR116154_c0_g1		1		-3.75105	0.552163			1		-3.75574	0.494801			1		-3.10006	0.880839			1		-3.18929	0.922315
TR116155_c0_g1	-1.2419	1		-1.04517	1		1.00362	1		0.812	0.970827		-0.424135	1		-0.312614	1		-1.21283	1		-1.00151	1
TR116163_c0_g1	0.396222	1		0.313117	1			1		-3.34018	0.748563
TR116167_c0_g1		1		3.31886	0.934098
TR116171_c0_g1
TR11618_c0_g1	0.433024	1		0.420966	0.736062		0.967781	0.146756		0.948036	0.0933841		0.668016	1		0.685355	0.462111		0.981463	0.0608587		0.973449	0.0171074
TR116184_c0_g1														1		2.73223	1
TR116187_c0_g1		1		-3.38066	0.828569			1		-3.38749	0.748563			1		-4.00931	0.340979			1		-4.10354	0.405415
TR116191_c0_g1		1		2.95128	0.934098
TR116204_c0_g1		1		2.95154	0.934098
TR116214_c0_g1		1		-2.83354	0.934098			1		-2.83963	0.885662
TR116216_c0_g1		1		3.31887	0.934098
TR116231_c0_g1
TR116236_c0_g1		1		2.48244	0.94195									1		3.23417	0.947394
TR116252_c0_g1		1		3.34435	0.828569
TR116278_c0_g1		1		-3.37543	0.753993			1		-3.37845	0.684036			1		-2.59181	1			1		-2.67709	1
TR11628_c0_g2	0.661796	1		0.556253	0.94195		0.0436429	1		-0.0592694	1		0.0630684	1		0.126686	1		1.2058	1		1.13556	1
TR116280_c0_g1	0.671063	1		0.557312	1		-0.876908	1		-0.854174	1		-1.50143	1		-1.21709	1			1		-3.26316	1
TR116285_c0_g1		1		-3.70886	0.682776			1		-3.70983	0.618759			1		-2.67471	1			1		-2.74551	1
TR116298_c0_g1	0.267929	1		0.171817	1			1		-2.79684	0.929392
TR116313_c0_g1														1		-3.08197	0.947394			1		-3.17428	0.969487
TR116318_c0_g1	0.669512	1		0.457263	1		-0.271815	1		-0.281747	1		2.06635	1		1.77517	1
TR116328_c0_g1	-2.2243	1		-1.96736	0.934098		-1.34221	1		-1.2272	0.979553		0.575865	1		0.594313	1		-0.167959	1		-0.0764245	1
TR11634_c0_g1	2.40258	1		2.11374	0.31828			1		-2.79672	0.929392		-0.318517	1		-0.308063	1		1.12389	1		0.919474	1
TR116346_c0_g1		1		3.34639	0.934098
TR116376_c0_g1	-0.330488	1		-0.340611	1			1		-2.79818	0.929392
TR116384_c0_g1	2.06968	1		1.78716	0.569103		1.04766	1		0.825189	0.977896		1.71913	1		1.56714	0.947394			1		-2.68044	1
TR116398_c0_g1		0.926179		4.29681	0.174662			1		3.37588	0.762687		1.85337	1		1.4418	1
TR116416_c0_g1													0.173015	1		0.144894	1		0.096105	1		0.00743359	1
TR116430_c0_g1	-0.317033	1		-0.286673	1
TR116439_c0_g1		1		2.458	0.94195
TR116450_c0_g1		1		-3.33682	0.828569			1		-3.34001	0.748563
TR11646_c0_g2		1		2.98015	0.828569								1.26645	1		0.929049	1
TR116466_c0_g1		1		3.65911	0.716839									1		4.31947	0.649992			1		3.85719	0.915963
TR116467_c0_g1							-0.271815	1		-0.281068	1		-0.275043	1		-0.227395	1		-1.96473	1		-1.6995	1
TR116469_c0_g1		1		2.95147	0.934098									1		3.61921	0.673199
TR116485_c0_g1													0.201945	1		0.133659	1
TR116543_c0_g1													0.201945	1		0.134231	1
TR116546_c0_g1	-2.66519	0.0675683		-2.58791	0.0052626		-2.48888	0.106346		-2.42286	0.00628593		-0.73024	1		-0.700194	0.785529		-1.599	0.680412		-1.58771	0.119169
TR116556_c0_g1														1		2.74108	1
TR11656_c0_g1	0.652545	1		0.535154	0.990404		0.922667	1		0.758936	0.929392		-2.1022	1		-1.87406	0.700029		-0.104829	1		-0.028381	1
TR11656_c0_g2	0.354447	1		0.436502	0.978635		0.315051	1		0.38084	1		2.32323	1		2.14791	0.572642		2.90327	1		2.67909	0.165656
TR116561_c0_g1		1		3.06548	0.934098
TR116576_c0_g1	-0.317033	1		-0.286612	1		-0.235896	1		-0.27928	1			1		-2.60789	1			1		-2.69535	1
TR116577_c0_g1														1		-3.11615	0.947394			1		-3.20361	0.972253
TR116584_c0_g1		1		2.48962	0.934098
TR116594_c0_g1	-1.35245	1		-1.08668	1			1		-2.80978	0.929392			1		-3.00335	1			1		-3.10383	1
TR116595_c0_g1														1		3.23416	0.947394
TR116597_c0_g1		0.91274		-4.45508	0.311688		-2.16434	1		-1.97075	0.803171			1		-3.13662	0.947394		-1.58543	1		-1.33988	1
TR116606_c0_g1		0.688843		4.62461	0.121899			0.428676		4.96933	0.0471967		2.49709	1		2.27195	0.418578		2.33247	1		2.09172	0.480891
TR11662_c0_g1		1		3.97913	0.653687
TR11662_c0_g2
TR116655_c0_g2
TR116672_c0_g1													3.01969	1		2.71862	0.603454		2.4022	1		2.1663	0.769952
TR116680_c0_g1		1		3.34639	0.934098								0.0410621	1		0.0852678	1		1.05403	1		0.812669	1
TR116681_c0_g1		1		4.27297	0.5435
TR116695_c0_g1							0.868941	1		0.90201	0.935052		-0.880738	1		-0.65977	1		-0.942799	1		-0.808859	1
TR116718_c0_g1
TR116721_c0_g1	-1.96071	0.0192775		-1.94942	0.00210069		-2.36887	0.00923426		-2.3575	0.00186129		-0.204827	1		-0.183526	1		-1.37019	1		-1.35817	0.294728
TR116725_c0_g1	1.20481	0.18339		1.2373	0.122027		1.1766	0.233744		1.1922	0.182387		0.713488	1		0.726133	0.577669		0.703566	1		0.712808	0.547557
TR116732_c0_g1	-0.62511	1		-0.349405	1								0.300523	1		0.167354	1
TR116739_c0_g1
TR116748_c0_g1														1		2.73225	1
TR116759_c0_g1														1		-2.59079	1			1		-2.67735	1
TR116795_c0_g1													0.0410621	1		0.0853863	1		0.0540333	1		-0.000506642	1
TR116806_c0_g1														1		2.72932	1
TR116827_c0_g1	-1.54148	1		-1.14459	1		1.05887	1		1.02122	0.887156			1		-3.75617	0.515449		-0.689816	1		-0.691991	1
TR11685_c0_g1	-0.0440818	1		-0.0686013	1		-2.2741	0.824059		-2.13684	0.238995		1.69847	1		1.55541	0.716758		0.383432	1		0.297752	1
TR116866_c0_g1	1.57374	1		1.49756	0.493169		0.44233	1		0.374313	1		2.22451	1		2.11949	0.53916		2.25434	1		2.11884	0.746408
TR116886_c0_g1	0.887102	1		0.91835	0.94195									0.947046		-4.96179	0.182437		-2.62976	1		-2.41745	0.580438
TR11689_c0_g3		1		3.06579	0.934098			1		2.47349	0.930677			1		2.73226	1
TR116891_c0_g1		1		-2.801	0.94195			1		-2.79651	0.929392
TR116900_c0_g1														1		-2.60776	1			1		-2.69613	1
TR116906_c0_g1	-0.317033	1		-0.286664	1									1		2.74133	1
TR116915_c0_g1		1		3.34641	0.934098									1		3.23414	0.947394
TR11692_c0_g1		1		3.88043	0.543106								1.04106	1		0.864753	1		0.913033	1		0.749127	1
TR11692_c0_g2		1		2.56198	0.94195									1		3.93268	0.849382
TR11693_c0_g1
TR11693_c0_g2	0.191919	1		0.157039	1		-1.50283	0.756067		-1.52511	0.540598
TR116933_c0_g1													0.139641	1		0.113655	1
TR116935_c0_g1		1		3.02389	0.829919
TR116941_c0_g1	1.29999	1		1.07413	0.934098		1.25111	1		1.05299	0.92652		-1.04164	1		-0.971062	1		-0.821315	1		-0.785564	1
TR116953_c0_g1		1		-3.37853	0.828569			1		-3.38186	0.748563
TR116959_c0_g1														1		-3.12267	1			1		-3.20907	1
TR116973_c0_g1	0.25011	1		0.161476	1			1		-2.83964	0.885662
TR116979_c0_g1													-1.04271	1		-0.749556	1			1		-2.74562	1
TR116990_c0_g1		1		-2.80015	0.94195		-1.32126	1		-1.08504	1			1		-2.61745	1			1		-2.69897	1
TR116999_c0_g1														1		2.68794	1
TR117017_c0_g1	-1.96114	1		-1.91368	0.652202		-3.93634	1		-3.54381	0.338207		0.279386	1		0.202906	1		0.0512021	1		-0.0053013	1
TR117026_c0_g1	1.37848	1		1.04659	0.97791		1.29685	1		0.965352	0.931334		0.171233	1		0.154002	1		-1.96473	1		-1.6995	1
TR117039_c0_g1	-1.04461	1		-1.00886	1		-1.03413	1		-1.0164	1			1		-2.59592	1		0.626634	1		0.489658	1
TR117044_c0_g1														1		2.74476	1			1		2.54779	1
TR117057_c0_g1		1		-2.87599	0.934098			1		-2.87952	0.885662
TR117060_c0_g1	-3.21096	1		-2.88017	0.512117			0.834891		-4.62411	0.279398									1		2.54676	1
TR117066_c0_g1		1		-2.87499	0.934098			1		-2.87967	0.885662
TR117069_c0_g1
TR117070_c0_g1
TR117075_c0_g1		1		-3.31672	0.934098			1		-3.31802	0.873899
TR117080_c0_g1	-0.458365	1		-0.379581	1		-0.00303427	1		-0.0132838	1		0.830227	1		0.675106	1		0.190022	1		0.0324662	1
TR117081_c0_g1		1		-2.83359	0.934098		-1.29276	1		-1.10368	1		1.06976	1		0.910634	1		-0.324248	1		-0.100913	1
TR117084_c0_g1
TR11709_c0_g1	-1.52937	0.0107179		-1.52805	0.00161292		-0.323395	1		-0.333974	0.841929		0.585715	1		0.600184	0.582165		1.64248	0.0451456		1.64393	0.00106835
TR117101_c0_g1	1.70153	1		1.33	0.94195		1.32117	1		0.966927	0.931334		2.95729	1		2.57977	0.810112		1.44776	1		1.23609	1
TR117102_c0_g1														1		-2.59596	1			1		-2.68066	1
TR117103_c0_g1		1		2.97815	0.934098
TR117129_c0_g1
TR117138_c0_g1		1		3.43801	0.835762
TR117142_c0_g1		1		2.56262	0.94195
TR117149_c0_g1		1		2.993	0.828569
TR117150_c0_g1								1		2.50119	0.885662		-0.816237	1		-0.72729	1			1		-3.54528	0.840661
TR117152_c0_g1
[truncated: 47,939 more rows]
