# Supplementary material for: Transcriptomic profile of tobacco in response to Phytophthora nicotianae infection
Source: Sci Rep. 2017 Mar 24;7:401. doi: 10.1038/s41598-017-00481-5 (PMC5428407; doi:10.1038/s41598-017-00481-5)
Supplement: Supplementary file 4 — Supplementary Table S3 [file 41598_2017_481_MOESM4_ESM.xls]

## Sheet: Supplementary Table S3
Gene	NR protein	Annotation
TR75953_c0_g12	XP_009784267.1	dehydration-responsive element-binding protein 1D-like
TR68974_c0_g3	XP_009621897.1	transmembrane protein 45A
TR66914_c1_g2	XP_009610822.1	no annotation
TR66914_c1_g1	XP_009801206.1	no annotation
TR58521_c0_g2	XP_009619730.1	Retrotransposon gag protein
TR58521_c0_g1	XP_009619730.1	Retrotransposon gag protein
TR55461_c0_g1	XP_009617615.1	no annotation
TR32274_c1_g7	XP_009762266.1	no annotation
TR31531_c2_g4	XP_009798119.1	no annotation
TR30085_c0_g2	XP_009765495.1	B-box type zinc finger protein in regulation of transcription
TR27124_c0_g1	XP_009801206.1	no annotation
TR26644_c1_g4	XP_009799837.1	no annotation
TR26056_c0_g1	XP_009610217.1	Transducin/WD40 repeat-like superfamily protein in multiple functions
TR24533_c0_g1	XP_009605196.1	Polyketide cyclase/dehydrase and lipid transport superfamily protein
TR23630_c0_g1	XP_009616804.1	serine-rich protein-related
