# Supplementary material for: Transcriptomic profile of tobacco in response to Phytophthora nicotianae infection
Source: Sci Rep. 2017 Mar 24;7:401. doi: 10.1038/s41598-017-00481-5 (PMC5428407; doi:10.1038/s41598-017-00481-5)
Supplement: Supplementary file 5 — Supplementary Table S4 [file 41598_2017_481_MOESM5_ESM.xls]

## Sheet: Supplementary Table S4
Gene	NR protein	Annotation
TR2015_c0_g1	XP_009803291.1	no annotation
TR32097_c1_g2	no	no annotation
TR62277_c0_g2	no	no annotation
TR75736_c2_g1	XP_009762049.1	chitinase
TR24473_c0_g2	XP_009777575.1	plasma membrane
