# Supplementary material for: Transcriptomic profile of tobacco in response to Phytophthora nicotianae infection
Source: Sci Rep. 2017 Mar 24;7:401. doi: 10.1038/s41598-017-00481-5 (PMC5428407; doi:10.1038/s41598-017-00481-5)
Supplement: Supplementary file 6 — Supplementary Table S5 [file 41598_2017_481_MOESM6_ESM.xls]

## Sheet: Supplementary Table S5
Term	ID	Input number	Corrected P-Value
plastid part	GO:0044435	71	1.62394e-13
chloroplast thylakoid	GO:0009534	37	1.62394e-13
plastid thylakoid	GO:0031976	37	1.62394e-13
chloroplast part	GO:0044434	69	1.85803e-13
chloroplast thylakoid membrane	GO:0009535	32	7.05768e-13
plastid thylakoid membrane	GO:0055035	32	7.44843e-13
thylakoid	GO:0009579	41	7.44843e-13
chloroplast	GO:0009507	122	8.71794e-12
plastid	GO:0009536	123	2.11963e-11
photosynthetic membrane	GO:0034357	32	2.11963e-11
thylakoid membrane	GO:0042651	32	2.11963e-11
thylakoid part	GO:0044436	33	2.73095e-11
organelle subcompartment	GO:0031984	41	7.76058e-09
plastid organization	GO:0009657	19	1.25955e-08
photosynthesis	GO:0015979	20	1.65839e-07
chloroplast organization	GO:0009658	15	5.06665e-07
photosynthesis, light reaction	GO:0019684	14	2.23263e-06
photosynthetic electron transport chain	GO:0009767	10	5.70472e-06
NAD(P)H dehydrogenase complex (plastoquinone)	GO:0010598	6	1.61929e-05
plastid stroma	GO:0009532	33	0.000107219
electron transport chain	GO:0022900	10	0.000212109
chloroplast membrane	GO:0031969	13	0.000633483
plastid membrane	GO:0042170	13	0.000787195
chloroplast stroma	GO:0009570	29	0.00289265
oxidoreductase activity, acting on paired donors, with incorporation or reduction of molecular oxygen	GO:0016705	15	0.00371205
plastid thylakoid lumen	GO:0031978	7	0.00371205
chloroplast thylakoid lumen	GO:0009543	7	0.00371205
chloroplast inner membrane	GO:0009706	7	0.00469591
oxygen binding	GO:0019825	14	0.00469591
plastid inner membrane	GO:0009528	7	0.00648976
quinone binding	GO:0048038	5	0.00701401
plastid translation	GO:0032544	3	0.00718903
plastid membrane organization	GO:0009668	5	0.00718903
thylakoid membrane organization	GO:0010027	5	0.00718903
plastid envelope	GO:0009526	27	0.00885223
monooxygenase activity	GO:0004497	11	0.00900846
nucleoid	GO:0009295	5	0.00921512
thylakoid lumen	GO:0031977	7	0.00924682
cellular response to abiotic stimulus	GO:0071214	11	0.0129776
chloroplast envelope	GO:0009941	25	0.0142667
regulation of photosynthesis	GO:0010109	5	0.0179579
plastid nucleoid	GO:0042646	4	0.0179579
core DNA-dependent RNA polymerase binding promoter specificity activity	GO:0000996	3	0.0219577
plastid sigma factor activity	GO:0001053	3	0.0219577
sigma factor activity	GO:0016987	3	0.0219577
cytoplasmic part	GO:0044444	188	0.0250973
oxidoreductase activity	GO:0016491	38	0.0250973
photosystem II	GO:0009523	5	0.0296176
heat shock protein binding	GO:0031072	3	0.0298733
transcription factor activity, core RNA polymerase binding	GO:0000990	3	0.0298733
regulation of photosynthesis, light reaction	GO:0042548	4	0.0369695
plastid chromosome	GO:0009508	3	0.0411272
regulation of generation of precursor metabolites and energy	GO:0043467	4	0.0474625
