# Supplementary material for: Transcriptomic profile of tobacco in response to Phytophthora nicotianae infection
Source: Sci Rep. 2017 Mar 24;7:401. doi: 10.1038/s41598-017-00481-5 (PMC5428407; doi:10.1038/s41598-017-00481-5)
Supplement: Supplementary file 7 — Supplementary Table S6 [file 41598_2017_481_MOESM7_ESM.xls]

## Sheet: Supplementary Table S6
Term	ID	Input number	Corrected P-Value
biological regulation	GO:0065007	81	0.012726
kinase activity	GO:0016301	32	0.012726
regulation of biological process	GO:0050789	74	0.012726
regulation of cell size	GO:0008361	5	0.012726
gibberellin biosynthetic process	GO:0009686	5	0.0149155
diterpenoid biosynthetic process	GO:0016102	5	0.0149155
transferase activity, transferring phosphorus-containing groups	GO:0016772	36	0.0149155
gibberellin metabolic process	GO:0009685	5	0.0149155
cell communication	GO:0007154	36	0.0154397
diterpenoid metabolic process	GO:0016101	5	0.0177145
cell periphery	GO:0071944	78	0.0177145
signal transduction	GO:0007165	33	0.0177145
single organism signaling	GO:0044700	33	0.0177145
signaling	GO:0023052	33	0.0177145
phosphotransferase activity, alcohol group as acceptor	GO:0016773	24	0.0196906
response to brassinosteroid	GO:0009741	6	0.0213689
intrinsic component of membrane	GO:0031224	60	0.0213689
cell wall modification involved in multidimensional cell growth	GO:0042547	4	0.0213689
regulation of cellular process	GO:0050794	64	0.0227842
1-phosphatidylinositol-3-phosphate 5-kinase activity	GO:0000285	4	0.0339996
phyllome development	GO:0048827	14	0.038009
syncytium formation	GO:0006949	3	0.0425345
integral component of membrane	GO:0016021	56	0.0425345
calmodulin binding	GO:0005516	9	0.0425345
gibberellic acid mediated signaling pathway	GO:0009740	5	0.0462286
cell cycle G1/S phase transition	GO:0044843	2	0.048403
G1/S transition of mitotic cell cycle	GO:0000082	2	0.048403
structural constituent of cell wall	GO:0005199	2	0.048403
1-phosphatidylinositol-4-phosphate 5-kinase activity	GO:0016308	4	0.048403
phosphatidylinositol phosphate kinase activity	GO:0016307	4	0.048403
shoot system development	GO:0048367	20	0.048403
gibberellin mediated signaling pathway	GO:0010476	5	0.048403
membrane part	GO:0044425	63	0.048403
cellular response to gibberellin stimulus	GO:0071370	5	0.048403
regulation of biological quality	GO:0065008	19	0.048403
gibberellin 20-oxidase activity	GO:0045544	2	0.048403
nucleic acid binding transcription factor activity	GO:0001071	26	0.048403
transcription factor activity, sequence-specific DNA binding	GO:0003700	26	0.048403
anatomical structure morphogenesis	GO:0009653	20	0.048403
plasma membrane	GO:0005886	63	0.048403
regulation of cell proliferation	GO:0042127	4	0.0490045
