# Supplementary material for: Transcriptomic profile of tobacco in response to Phytophthora nicotianae infection
Source: Sci Rep. 2017 Mar 24;7:401. doi: 10.1038/s41598-017-00481-5 (PMC5428407; doi:10.1038/s41598-017-00481-5)
Supplement: Supplementary file 8 — Supplementary Table S7 [file 41598_2017_481_MOESM8_ESM.xls]

## Sheet: Supplementary Table S7
Term	ID	Input number	Corrected P-Value	Time point
Casparian strip	GO:0048226	2	0.026197	12h
cell junction assembly	GO:0034329	2	0.026197	12h
cell-cell junction assembly	GO:0007043	2	0.026197	12h
secondary cell wall	GO:0009531	2	0.0431544	12h
cell-cell junction organization	GO:0045216	2	0.0497208	12h
cell junction organization	GO:0034330	2	0.0497208	12h
defense response, incompatible interaction	GO:0009814	5	0.0135198	72h
innate immune response	GO:0045087	5	0.0431981	72h
defense response to other organism	GO:0098542	6	0.0431981	72h
immune response	GO:0006955	5	0.0431981	72h
response to herbivore	GO:0080027	2	0.0431981	72h
immune system process	GO:0002376	5	0.0431981	72h
