# Supplementary material for: Transcriptomic profile of tobacco in response to Phytophthora nicotianae infection
Source: Sci Rep. 2017 Mar 24;7:401. doi: 10.1038/s41598-017-00481-5 (PMC5428407; doi:10.1038/s41598-017-00481-5)
Supplement: Supplementary file 9 — Supplementary Table S8 [file 41598_2017_481_MOESM9_ESM.xls]

## Sheet: Supplementary Table S8
Term	ID	Input number	Corrected P-Value
nucleus	GO:0005634	9	0.0384582
intracellular membrane-bounded organelle	GO:0043231	11	0.0384582
membrane-bounded organelle	GO:0043227	11	0.0384582
intracellular part	GO:0044424	12	0.0384582
intracellular	GO:0005622	12	0.0384582
intracellular organelle	GO:0043229	11	0.0384582
organelle	GO:0043226	11	0.0384582
