# Supplementary material for: Transcriptomic profile of tobacco in response to Phytophthora nicotianae infection
Source: Sci Rep. 2017 Mar 24;7:401. doi: 10.1038/s41598-017-00481-5 (PMC5428407; doi:10.1038/s41598-017-00481-5)
Supplement: Supplementary file 10 — Supplementary Table S9 [file 41598_2017_481_MOESM10_ESM.xls]

## Sheet: Supplementary Table S9
Term	ID	Input number	Corrected P-Value
response to wounding	GO:0009611	18	1.62559e-06
myrcene synthase activity	GO:0050551	5	5.93198e-05
(E)-beta-ocimene synthase activity	GO:0034768	5	5.93198e-05
defense response to fungus	GO:0050832	14	5.93198e-05
proline dehydrogenase activity	GO:0004657	4	7.16772e-05
response to jasmonic acid	GO:0009753	15	7.16772e-05
proline catabolic process	GO:0006562	4	7.16772e-05
proline catabolic process to glutamate	GO:0010133	4	7.16772e-05
response to other organism	GO:0051707	30	7.16772e-05
response to external biotic stimulus	GO:0043207	30	7.16772e-05
response to biotic stimulus	GO:0009607	30	7.78643e-05
response to fungus	GO:0009620	15	0.000112824
defense response to other organism	GO:0098542	23	0.000165687
response to stress	GO:0006950	67	0.000196488
response to acid chemical	GO:0001101	32	0.000208153
response to oxygen-containing compound	GO:1901700	38	0.000211469
nucleic acid binding transcription factor activity	GO:0001071	33	0.000211469
transcription factor activity, sequence-specific DNA binding	GO:0003700	33	0.000211469
glutamate biosynthetic process	GO:0006537	4	0.000220695
response to external stimulus	GO:0009605	33	0.000454654
response to endogenous stimulus	GO:0009719	39	0.00060292
multi-organism process	GO:0051704	32	0.00060292
glutamine family amino acid catabolic process	GO:0009065	4	0.000628936
purine nucleobase transport	GO:0006863	5	0.00071618
purine nucleobase transmembrane transporter activity	GO:0005345	5	0.00071618
nucleobase transport	GO:0015851	5	0.00118928
nucleobase transmembrane transporter activity	GO:0015205	5	0.00122258
oxidoreductase activity, acting on the CH-NH group of donors	GO:0016645	5	0.00122258
ethylene-activated signaling pathway	GO:0009873	10	0.00154288
response to hormone	GO:0009725	36	0.00155345
organonitrogen compound catabolic process	GO:1901565	9	0.00163175
cellular response to ethylene stimulus	GO:0071369	10	0.00199907
dicarboxylic acid biosynthetic process	GO:0043650	4	0.00221639
sesquiterpene synthase activity	GO:0010334	4	0.00221639
heterocycle catabolic process	GO:0046700	8	0.00221639
terpene synthase activity	GO:0010333	5	0.00235338
response to organic substance	GO:0010033	40	0.00301387
phosphorelay signal transduction system	GO:0000160	10	0.00309716
IAA-amino acid conjugate hydrolase activity	GO:0010178	3	0.00319103
glutamate metabolic process	GO:0006536	4	0.00319674
defense response	GO:0006952	32	0.00321243
carbon-oxygen lyase activity, acting on phosphates	GO:0016838	5	0.00321243
monoterpene biosynthetic process	GO:0043693	3	0.00358063
monoterpene metabolic process	GO:0043692	3	0.00358063
jasmonic acid metabolic process	GO:0009694	6	0.00379621
proline metabolic process	GO:0006560	4	0.00432521
response to chemical	GO:0042221	51	0.00553259
response to ethylene	GO:0009723	12	0.00568161
response to stimulus	GO:0050896	90	0.00626133
regulation of nucleobase-containing compound metabolic process	GO:0019219	38	0.00774051
response to insect	GO:0009625	4	0.00780908
nucleic acid-templated transcription	GO:0097659	38	0.00780908
regulation of nucleic acid-templated transcription	GO:1903506	37	0.00780908
regulation of RNA biosynthetic process	GO:2001141	37	0.00780908
RNA biosynthetic process	GO:0032774	38	0.00780908
regulation of cellular biosynthetic process	GO:0031326	40	0.00824307
response to water deprivation	GO:0009414	12	0.00824307
regulation of macromolecule biosynthetic process	GO:0010556	39	0.00866633
isoprenoid biosynthetic process	GO:0008299	8	0.00866633
response to water	GO:0009415	12	0.00866633
regulation of RNA metabolic process	GO:0051252	37	0.00866633
regulation of biosynthetic process	GO:0009889	40	0.00896005
organic cyclic compound catabolic process	GO:1901361	8	0.0117397
intracellular signal transduction	GO:0035556	12	0.0117397
regulation of nitrogen compound metabolic process	GO:0051171	39	0.0128483
response to osmotic stress	GO:0006970	18	0.0128588
isoprenoid metabolic process	GO:0006720	8	0.0171551
sabinene synthase activity	GO:0080015	2	0.0171551
(R)-limonene synthase activity	GO:0034002	2	0.0171551
pinene synthase activity	GO:0050550	2	0.0171551
inosine catabolic process	GO:0006148	2	0.0171551
glucose-6-phosphate transport	GO:0015760	2	0.0171551
hexose phosphate transmembrane transporter activity	GO:0015119	2	0.0171551
(4S)-limonene synthase activity	GO:0050552	2	0.0171551
inosine metabolic process	GO:0046102	2	0.0171551
glucose-6-phosphate transmembrane transporter activity	GO:0015152	2	0.0171551
inosine nucleosidase activity	GO:0047724	2	0.0171551
adenosine catabolic process	GO:0006154	2	0.0221888
purine nucleosidase activity	GO:0008477	2	0.0221888
magnesium ion binding	GO:0000287	6	0.0221948
regulation of metabolic process	GO:0019222	44	0.0237534
response to glucose	GO:0009749	4	0.0237534
oxidoreductase activity, acting on paired donors, with incorporation or reduction of molecular oxygen	GO:0016705	9	0.0237534
regulation of cellular metabolic process	GO:0031323	41	0.0250684
nitrogen compound transport	GO:0071705	11	0.0251003
purine nucleoside catabolic process	GO:0006152	2	0.0254895
purine ribonucleoside catabolic process	GO:0046130	2	0.0254895
hexose phosphate transport	GO:0015712	2	0.0254895
transcription, DNA-templated	GO:0006351	35	0.0256103
regulation of transcription, DNA-templated	GO:0006355	34	0.0272523
regulation of cellular macromolecule biosynthetic process	GO:2000112	36	0.0290706
triose-phosphate transmembrane transporter activity	GO:0071917	2	0.0290706
triose phosphate transmembrane transport	GO:0035436	2	0.0290706
triose phosphate transport	GO:0015717	2	0.0290706
cytokinin transport	GO:0010184	2	0.0290706
glutamine family amino acid biosynthetic process	GO:0009084	4	0.0290706
regulation of primary metabolic process	GO:0080090	40	0.02946
terpene biosynthetic process	GO:0046246	3	0.0303674
dicarboxylic acid metabolic process	GO:0043648	5	0.0333644
adenosine metabolic process	GO:0046085	2	0.0339458
terpenoid biosynthetic process	GO:0016114	6	0.0343278
DNA binding	GO:0003677	32	0.0353406
pectinesterase inhibitor activity	GO:0046910	4	0.0375393
low-affinity nitrate transmembrane transporter activity	GO:0080054	2	0.0375393
ribonucleoside catabolic process	GO:0042454	2	0.0375393
low-affinity nitrate transport	GO:0080055	2	0.0375393
nucleoside catabolic process	GO:0009164	2	0.0375393
phosphoenolpyruvate transport	GO:0015714	2	0.0375393
response to karrikin	GO:0080167	6	0.037614
calcium ion binding	GO:0005509	7	0.037614
nucleobase-containing compound biosynthetic process	GO:0034654	38	0.0403971
response to hexose	GO:0009746	4	0.0419685
alpha-amino acid catabolic process	GO:1901606	4	0.0419685
regulation of macromolecule metabolic process	GO:0060255	39	0.0448456
aldonate transport	GO:0042873	2	0.0469262
phosphoglycerate transport	GO:0015713	2	0.0469262
aldonate transmembrane transporter activity	GO:0042879	2	0.0469262
phosphoglycerate transmembrane transporter activity	GO:0015120	2	0.0469262
response to monosaccharide	GO:0034284	4	0.0485229
