# Supplementary material for: Transcriptomic profile of tobacco in response to Phytophthora nicotianae infection
Source: Sci Rep. 2017 Mar 24;7:401. doi: 10.1038/s41598-017-00481-5 (PMC5428407; doi:10.1038/s41598-017-00481-5)
Supplement: Supplementary file 11 — Supplementary Table S10 [file 41598_2017_481_MOESM11_ESM.xls]

## Sheet: Supplementary Table S10
Gene	Left primer	Right primer
TR25009_c0_g5	TCCCTTTCCCCTACCCCTAT	TATCCCGACAACATCTCGCA
TR70364_c2_g9	ACCCTGAACTTGTCCCCAAA	TTTGCCACGTCATCTTTCGG
TR32274_c1_g7	AAAAGTGGGTCGAACATGCC	CTGTCGGCCGGTTATCAAAG
TR63001_c0_g1	GCTGCTATGCTTCCTGGAAC	CACCTTCCAAAACTTCTCCCA
TR76104_c1_g6	AACGAAACTGACAAGCGCAT	GTAATGAGCGGCAAGGACTG
TR31087_c0_g1	TCTCTCACGCCTCCATTCTC	TGGTACGATAAGGAGTCGCC
TR77537_c5_g1	AAACCAGTGTCTTTTCCGGC	TTTACCCCTCCGACGAACAA
TR28342_c0_g1	GAATTGTAGGGAAGGCTGCG	TTTCTCCAGTACGCAGAGCA
TR70700_c0_g12	AATCTCCTCGGGTCGCTTAG	GTGACACTTGCCGGGAAATT
TR76061_c2_g1	TCTCAGACTAATTGGCCGGG	GGGTTCTCACATCCTCCACA
